# Supplementary material for: Antimicrobial Peptide Databases as the Guiding Resource in New Antimicrobial Agent Identification via Computational Methods
Source: Molecules. 2025 Mar 14;30(6):1318. doi: 10.3390/molecules30061318 (PMC11944441; doi:10.3390/molecules30061318)
Supplement: Supplementary file 1 [file molecules-30-01318-s001.zip]

Archive with 23 entries (20 files):
- Supplementary/
- Supplementary/S1_ Supplementary_data_list.docx
- Supplementary/S2_Databases_status_22.02.25.pdf
- Supplementary/S3_Supplementary_nnaja_dbAMP_analysis_data.xlsx
- Supplementary/S4_Data_analysis_scripts/
- Supplementary/S4_Data_analysis_scripts/clean_fasta.py
- Supplementary/S4_Data_analysis_scripts/convert_to_dmnd.py
- Supplementary/S4_Data_analysis_scripts/main.py
- Supplementary/S4_Data_analysis_scripts/run_diamond_analysis.py
- Supplementary/S4_Data_analysis_scripts/sample data/
- Supplementary/S4_Data_analysis_scripts/sample data/APD.fasta
- Supplementary/S4_Data_analysis_scripts/sample data/BaAMPs.fasta
- Supplementary/S4_Data_analysis_scripts/sample data/CAMP.fasta
- Supplementary/S4_Data_analysis_scripts/sample data/CancerPPD.fasta
- Supplementary/S4_Data_analysis_scripts/sample data/CyBase.fasta
- Supplementary/S4_Data_analysis_scripts/sample data/dadp.fasta
- Supplementary/S4_Data_analysis_scripts/sample data/DBAASP.fasta
- Supplementary/S4_Data_analysis_scripts/sample data/dbAMP.fasta
- Supplementary/S4_Data_analysis_scripts/sample data/DRAMP.fasta
- Supplementary/S4_Data_analysis_scripts/sample data/InverPep.fasta
- Supplementary/S4_Data_analysis_scripts/sample data/ParaPep.fasta
- Supplementary/S4_Data_analysis_scripts/sample data/SATPdb.fasta
- Supplementary/S4_Data_analysis_scripts/visualize_rstudio.R
