# Supplementary material for: Antimicrobial Peptide Databases as the Guiding Resource in New Antimicrobial Agent Identification via Computational Methods
Source: Molecules. 2025 Mar 14;30(6):1318. doi: 10.3390/molecules30061318 (PMC11944441; doi:10.3390/molecules30061318)
Supplement: Supplementary file 1 [file molecules-30-01318-s001.zip › Supplementary/S4_Data_analysis_scripts/clean_fasta.py]

import os

print("🔹 Oczyszczanie plików FASTA...")

# Funkcja do oczyszczania sekwencji na podstawie alfabetu DIAMOND
def clean_sequence(sequence):
    # Aminokwasy obsługiwane przez DIAMOND (standardowe 20 aminokwasów)
    valid_amino_acids = set("ACDEFGHIKLMNPQRSTVWY")
    sequence = sequence.replace(" ", "").replace("\t", "")  # Usuwanie spacji i tabulacji
    return ''.join([aa for aa in sequence if aa in valid_amino_acids])

# Funkcja do oczyszczania pliku FASTA
def clean_fasta_file(input_file, output_file):
    total_sequences = 0
    cleaned_sequences = 0
    sequence = []
    previous_header = None

    with open(input_file, 'r') as infile, open(output_file, 'w') as outfile:
        for line in infile:
            line = line.strip()  # Usuwanie białych znaków na początku i końcu
            if not line:  # Pomijanie pustych linii
                continue
            if line.startswith('>'):  # Linia nagłówka w formacie FASTA
                total_sequences += 1
                if previous_header and sequence:
                    outfile.write(f">{previous_header}\n")
                    outfile.write(''.join(sequence) + '\n')
                    cleaned_sequences += 1
                previous_header = line[1:]  # Zapisywanie nagłówka (po '>')
                sequence = []  # Resetowanie listy sekwencji
            elif previous_header:  # Przetwarzanie sekwencji po nagłówku
                cleaned_sequence = clean_sequence(line)
                if cleaned_sequence:  # Jeśli oczyszczona sekwencja nie jest pusta
                    sequence.append(cleaned_sequence)
        if previous_header and sequence:
            outfile.write(f">{previous_header}\n")
            outfile.write(''.join(sequence) + '\n')
            cleaned_sequences += 1

    return total_sequences, cleaned_sequences

# Funkcja do zapisywania statystyk do pliku TSV
def save_stats(stats_file, db_name, total, cleaned):
    # Sprawdzanie, czy plik istnieje, aby dodać nagłówki
    file_exists = os.path.exists(stats_file)
    
    with open(stats_file, 'a') as stats:
        # Jeśli plik nie istnieje, dodaj nagłówki
        if not file_exists:
            stats.write("Database\tTheoretical Sequences\tObtained Sequences\n")
        stats.write(f"{db_name}\t{total}\t{cleaned}\n")

# Ścieżki do folderów wejściowego i wyjściowego
input_folder = os.path.expanduser("~/Desktop/Databases_analysis_diamond/Sequences_db")
output_folder = os.path.expanduser("~/Desktop/Databases_analysis_diamond/Cleaned_sequences_db")
stats_file = os.path.expanduser("~/Desktop/Databases_analysis_diamond/Cleaned_sequences_db/Cleaned_stats.tsv")

# Tworzenie folderu wyjściowego, jeśli nie istnieje
if not os.path.exists(output_folder):
    os.makedirs(output_folder)

# Przetwarzanie wszystkich plików FASTA w folderze wejściowym
for filename in os.listdir(input_folder):
    input_file_path = os.path.join(input_folder, filename)
    output_file_path = os.path.join(output_folder, f"{filename}.fasta")

    # Pobieranie liczby sekwencji przed i po oczyszczaniu
    total_sequences, cleaned_sequences = clean_fasta_file(input_file_path, output_file_path)

    # Zapisywanie statystyk do pliku
    save_stats(stats_file, filename, total_sequences, cleaned_sequences)

    print(f"Cleaned file: {filename}. Theoretical number: {total_sequences}, Obtained number: {cleaned_sequences}")

print("✅ Oczyszczanie zakończone, wyniki zostały zapisane w podfolderze 'Cleaned_sequences_db'.")

# Jeśli to ma być wywoływane w ramach funkcji, to powinna to być funkcja główna.
if __name__ == "__main__":
    # Tu wywołanie funkcji głównej lub jakieś inne zależne od Twojego programu
    pass
