# Supplementary material for: Antimicrobial Peptide Databases as the Guiding Resource in New Antimicrobial Agent Identification via Computational Methods
Source: Molecules. 2025 Mar 14;30(6):1318. doi: 10.3390/molecules30061318 (PMC11944441; doi:10.3390/molecules30061318)
Supplement: Supplementary file 1 [file molecules-30-01318-s001.zip › Supplementary/S4_Data_analysis_scripts/convert_to_dmnd.py]

import os
import subprocess

print("🔹 Tworzenie bazy DMND za pomocą Diamond...")

# Funkcja sprawdzająca, czy Diamond jest zainstalowany
def check_diamond_installed():
    try:
        # Sprawdzanie wersji Diamond
        subprocess.run(["diamond", "version"], check=True, stdout=subprocess.PIPE, stderr=subprocess.PIPE)
        return True
    except FileNotFoundError:
        print("❌ Diamond nie jest zainstalowany!")
        return False
    except subprocess.CalledProcessError:
        print("❌ Błąd podczas sprawdzania wersji Diamond!")
        return False

# Funkcja do tworzenia bazy DMND z plików FASTA za pomocą Diamond
def create_dmnd_database(input_folder, output_folder):
    # Upewnij się, że folder wyjściowy istnieje
    if not os.path.exists(output_folder):
        os.makedirs(output_folder)

    # Procesowanie każdego pliku FASTA w folderze wejściowym
    for filename in os.listdir(input_folder):
        if filename.endswith(".fasta"):
            input_file_path = os.path.join(input_folder, filename)

            # Usunięcie 'cleaned' z nazwy pliku, aby uniknąć zapisania tego w nazwie bazy
            db_name = filename.replace(".fasta", "").split(".")[0]
            output_db_path = os.path.join(output_folder, f"{db_name}.dmnd")

            # Komenda do tworzenia bazy DMND za pomocą Diamond
            command = [
                "diamond", "makedb",  # Komenda Diamond do tworzenia bazy
                "--in", input_file_path,  # Plik wejściowy FASTA
                "--db", output_db_path  # Plik wyjściowy DMND
            ]
            # Uruchamianie komendy Diamond
            try:
                subprocess.run(command, check=True)
                print(f"✅ Baza DMND została utworzona dla pliku {filename}.")
            except subprocess.CalledProcessError as e:
                print(f"❌ Błąd przy tworzeniu bazy DMND dla pliku {filename}: {e}")

# Ścieżki do folderów wejściowego i wyjściowego
input_folder = os.path.expanduser("~/Desktop/Databases_analysis_diamond/Cleaned_sequences_db")
output_folder = os.path.expanduser("~/Desktop/Databases_analysis_diamond/DMND_sequences_db")

# Sprawdzanie, czy Diamond jest zainstalowany przed kontynuowaniem
if check_diamond_installed():
    # Wywołanie funkcji do tworzenia bazy DMND
    create_dmnd_database(input_folder, output_folder)

print("✅ Tworzenie bazy DMND zakończone.")

# Jeśli to ma być wywoływane w ramach funkcji, to powinna to być funkcja główna.
if __name__ == "__main__":
    # Tu wywołanie funkcji głównej lub inne zależne od Twojego programu
    pass
