# Supplementary material for: Antimicrobial Peptide Databases as the Guiding Resource in New Antimicrobial Agent Identification via Computational Methods
Source: Molecules. 2025 Mar 14;30(6):1318. doi: 10.3390/molecules30061318 (PMC11944441; doi:10.3390/molecules30061318)
Supplement: Supplementary file 1 [file molecules-30-01318-s001.zip › Supplementary/S4_Data_analysis_scripts/main.py]

import os
import subprocess

# 🔹 Function to clear the screen
def clear_screen():
    os.system("cls" if os.name == "nt" else "clear")

# 🔹 Function to verify dependencies (diamond, RStudio, and required libraries)
def check_dependencies():
    result = ""
    try:
        # Checking diamond version
        diamond_version = subprocess.check_output(["diamond", "--version"], stderr=subprocess.STDOUT, text=True)
        result += f"✅ diamond: {diamond_version.strip()}\n"
    except FileNotFoundError:
        result += "❌ diamond not found.\n"

    try:
        # Checking RStudio version
        rstudio_version = subprocess.check_output(["Rscript", "--version"], stderr=subprocess.STDOUT, text=True)
        result += f"✅ RStudio: {rstudio_version.strip()}\n"
    except FileNotFoundError:
        result += "❌ RStudio not found.\n"

    # Checking required R libraries
    try:
        subprocess.check_output(["Rscript", "-e", "library(conflicted)"])
        result += "✅ Library 'conflicted' is installed.\n"
    except subprocess.CalledProcessError:
        result += "❌ Library 'conflicted' is not installed.\n"
    
    try:
        subprocess.check_output(["Rscript", "-e", "library(tidyverse)"])
        result += "✅ Library 'tidyverse' is installed.\n"
    except subprocess.CalledProcessError:
        result += "❌ Library 'tidyverse' is not installed.\n"
    
    return result

# 🔹 Function to create necessary directories
def create_folders():
    desktop_path = os.path.expanduser("~/Desktop")
    main_folder = os.path.join(desktop_path, "Databases_analysis_diamond")
    seq_folder = os.path.join(main_folder, "Sequences_db")
    functions_folder = os.path.join(main_folder, "Functions")

    os.makedirs(main_folder, exist_ok=True)
    os.makedirs(seq_folder, exist_ok=True)
    os.makedirs(functions_folder, exist_ok=True)

    return main_folder, seq_folder, functions_folder

# 🔹 Function to display the main menu
def show_menu():
    clear_screen()
    print("Databases Analysis with diamond | 2025")
    print("Developed by: Eng. Bogdan Marczak & Dr. Eng. Andrzej Łyskowski")
    print("Rzeszów University of Technology\n")
    print("1. Verify dependencies (diamond, RStudio, libraries)")
    print("2. Create required directories")
    print("3. Clean FASTA sequences")
    print("4. Convert FASTA to diamond format")
    print("5. Perform diamond analysis")
    print("6. Visualize results (RStudio)")
    print("7. Exit\n")
    choice = input("🔹 Select an option: ")
    return choice

# 🔹 Function to execute external scripts
def run_external_script(script_name, *args):
    try:
        if script_name.endswith(".py"):
            result = subprocess.run(["python3", script_name] + list(args), stdout=subprocess.PIPE, stderr=subprocess.PIPE, text=True)
        elif script_name.endswith(".R"):
            result = subprocess.run(["Rscript", script_name] + list(args), stdout=subprocess.PIPE, stderr=subprocess.PIPE, text=True)
        else:
            raise ValueError("Unsupported file type.")

        print("\n" + result.stdout)
        if result.returncode != 0:
            print(f"\n❌ Error: {result.stderr}\n")
        else:
            print("\n✅ Script executed successfully.\n")
    except Exception as e:
        print(f"\n❌ Error: {e}\n")
    wait_for_key()

# 🔹 Function to pause execution until the user presses a key
def wait_for_key():
    input("\n🔹 Press ENTER to continue...")

# 🔹 Main function
def main():
    clear_screen()
    desktop_path = os.path.expanduser("~/Desktop")
    main_folder = os.path.join(desktop_path, "Databases_analysis_diamond")
    functions_folder = os.path.join(main_folder, "Functions")

    while True:
        choice = show_menu()

        if choice == "1":
            dependencies = check_dependencies()
            print(dependencies + "\n")
            wait_for_key()
        elif choice == "2":
            create_folders()
            print("\n🔹 Directories have been created. Paste the sequences retrieved from the databases into the Sequences_db subfolder, and paste the .py and .R files into the Functions subfolder.\n")
            wait_for_key()
        elif choice == "3":
            run_external_script(os.path.join(functions_folder, "clean_fasta.py"))
        elif choice == "4":
            run_external_script(os.path.join(functions_folder, "convert_to_dmnd.py"))
        elif choice == "5":
            reference_db = input("Enter the database name (or 'all' for all databases): ")
            run_external_script(os.path.join(functions_folder, "run_diamond_analysis.py"), reference_db)
        elif choice == "6":
            data_folder = input("Enter the database name for analysis (or 'all' for all databases): ")
            max_length = input("Enter the maximum peptide length for the X-axis (or 'auto' for automatic adjustment): ")
            run_external_script(os.path.join(functions_folder, "visualize_rstudio.R"), data_folder, max_length)
        elif choice == "7":
            break
        else:
            print("❌ Invalid selection. Please try again.\n")
            wait_for_key()

# Program execution entry point
if __name__ == "__main__":
    main()
