# Supplementary material for: Antimicrobial Peptide Databases as the Guiding Resource in New Antimicrobial Agent Identification via Computational Methods
Source: Molecules. 2025 Mar 14;30(6):1318. doi: 10.3390/molecules30061318 (PMC11944441; doi:10.3390/molecules30061318)
Supplement: Supplementary file 1 [file molecules-30-01318-s001.zip › Supplementary/S4_Data_analysis_scripts/run_diamond_analysis.py]

import os
import subprocess

# Function to run Diamond blastp analysis
def run_diamond_analysis(db1_dmnd, db2_fasta, output_file):
    command = [
        "diamond", "blastp",  # Diamond command for blastp comparison
        "--db", db1_dmnd,  # Reference database in .dmnd format
        "--query", db2_fasta,  # Query database in .fasta format
        "--out", output_file,  # Output file
        "--outfmt", "6",  # Output format (tabular)
        "qseqid", "sseqid", "pident", "length", "mismatch", "gapopen", "qstart", "qend", "sstart", "send", "evalue", "bitscore", "qlen", "qseq", "stitle", "slen", "sseq",
        "--threads", "6",  # Number of threads for processing
        "--log",  # Log the process
        "--very-sensitive"  # Use very sensitive settings
    ]
    
    # Run the Diamond command
    try:
        subprocess.run(command, check=True)
        print(f"Comparison completed for {db1_dmnd} vs {db2_fasta}. Results saved in {output_file}.")

        # Add column headers to the TSV file
        add_column_headers(output_file)
    except subprocess.CalledProcessError as e:
        print(f"Error during analysis of {db1_dmnd} and {db2_fasta}: {e}")

# Function to add column headers to the result file
def add_column_headers(output_file):
    # Prepare the header row
    headers = "qseqid\tsseqid\tpident\tlength\tmismatch\tgapopen\tqstart\tqend\tsstart\tsend\tevalue\tbitscore\tqlen\tqseq\tstitle\tslen\tsseq"

    # Create a temporary file to add the header to the top
    with open(output_file, 'r') as f:
        content = f.readlines()
    
    with open(output_file, 'w') as f:
        f.write(headers + "\n")
        f.writelines(content)
    print(f"Headers added to {output_file}.")

# Function to compare databases
def compare_databases(db_folder, fasta_folder, output_folder, reference_db):
    # List all FASTA and Diamond DB files in their respective folders
    fasta_files = [f for f in os.listdir(fasta_folder) if f.endswith(".fasta")]
    db_files = [f for f in os.listdir(db_folder) if f.endswith(".dmnd")]

    # Create output folder for the reference database if it doesn't exist
    if reference_db.lower() == "all":
        # Compare every Diamond DB with each other
        for db1 in db_files:
            db1_dmnd = os.path.join(db_folder, db1)
            for db2_fasta in fasta_files:
                db2_fasta_path = os.path.join(fasta_folder, db2_fasta)
                output_folder_db = os.path.join(output_folder, db1.split('.')[0])
                if not os.path.exists(output_folder_db):
                    os.makedirs(output_folder_db)
                output_file = os.path.join(output_folder_db, f"{db1.split('.')[0]}_{db2_fasta.split('.')[0]}_diamond.tsv")
                run_diamond_analysis(db1_dmnd, db2_fasta_path, output_file)
    else:
        # Compare the selected reference database (db1) with others
        db1_dmnd = os.path.join(db_folder, f"{reference_db}.dmnd")
        if not os.path.exists(db1_dmnd):
            print(f"Reference database {reference_db}.dmnd not found.")
            return
        # Create output folder for the reference database
        reference_folder = os.path.join(output_folder, reference_db)
        if not os.path.exists(reference_folder):
            os.makedirs(reference_folder)

        for db2_fasta in fasta_files:
            db2_fasta_path = os.path.join(fasta_folder, db2_fasta)
            
         
# Folder paths
db_folder = '/home/bmw/Desktop/Databases_analysis_diamond/DMND_sequences_db'  # Folder containing Diamond DB files
fasta_folder = '/home/bmw/Desktop/Databases_analysis_diamond/Cleaned_sequences_db'  # Folder containing FASTA files
output_folder = '/home/bmw/Desktop/Databases_analysis_diamond/Comparison_results'  # Path to save the output results

# Ask user for the reference database
reference_db = input("Enter the reference database name (or 'all' to compare all): ")

# Run comparison based on user input
compare_databases(db_folder, fasta_folder, output_folder, reference_db)


print("✅ Analiza DIAMOND zakończona.")

# x
if __name__ == "__main__":
    # x
    pass
