# Supplementary material for: Antimicrobial Peptide Databases as the Guiding Resource in New Antimicrobial Agent Identification via Computational Methods
Source: Molecules. 2025 Mar 14;30(6):1318. doi: 10.3390/molecules30061318 (PMC11944441; doi:10.3390/molecules30061318)
Supplement: Supplementary file 1 [file molecules-30-01318-s001.zip › Supplementary/S4_Data_analysis_scripts/sample data/BaAMPs.fasta]

>ID 1: Pleurocidin
GWGSFFKKAAHVGKHVGKAALTHYL
>ID 2: LL-37
LLGDFFRKSKEKIGKEFKRIVQRIKDFLRNLVPRTES
>ID 3: BMAP-27
GRFKRFRKKFKKLFKKLSPVIPLLHL
>ID 4: BMAP-28
GGLRSLGRKILRAWKKYGPIIVPIIRI
>ID 5: SMAP-29
RGLRRLGRKIAHGVKKYGPTVLRIIRIA
>ID 6: KSL
KKVVFKVKFK
>ID 7: F2,5,12W
RWGRWLRKIRRWRPK
>ID 8: LL-31
LLGDFFRKSKEKIGKEFKRIVQRIKDFLRNL
>ID 9: LL7-31
RKSKEKIGKEFKRIVQRIKDFLRNL
>ID 10: LL13-37
IGKEFKRIVQRIKDFLRNLVPRTES
>ID 11: LL7-37
RKSKEKIGKEFKRIVQRIKDFLRNLVPRTES
>ID 12: LL-19
LLGDFFRKSKEKIGKEFKR
>ID 13: LL-25
LLGDFFRKSKEKIGKEFKRIVQRIK
>ID 14: LL-13
LLGDFFRKSKEKI
>ID 15: LL13-31
IGKEFKRIVQRIKDFLRNL
>ID 16: LL7-25
RKSKEKIGKEFKRIVQRIK
>ID 17: LL13-25
IGKEFKRIVQRIK
>ID 18: LL19-37
RIVQRIKDFLRNLVPRTES
>ID 19: KSL-W
KKVVFWVKFK
>ID 20: KS-30
KSKEKIGKEFKRIVQRIKDFLRNLVPRTES
>ID 21: KR-20
KRIVQRIKDFLRNLVPRTES
>ID 22: KR-12
KRIVQRIKDFLR
>ID 23: beta-Defensin 3
GIINTLQKYYCRVRGGRCAVLSCLPKEEQIGKCSTRGRKCCRRKK
>ID 24: NRC-16
GWKKWLRKGAKHLGQAAIK
>ID 25: Lactoferricin (17-30)
FKCRRWQWRMKKLG
>ID 26: Lactoferrampin
WKLLSKAQEKFGKNKSR
>ID 27: MUC7 12-mer-L
RKSYKCLHKRCR
>ID 28: G10KHc
KKHRKHRKHRKHGGSGGSKNLRRIIRKGIHIIKKYG
>ID 29: MUC7 12-mer-L4
RKSYKALHKRAR
>ID 30: MUC7 20-mer
LAHQKPFIRKSYKCLHKRCR
>ID 31: HSn5 12 mer
AKRHHGYKRKFH
>ID 32: Magainin-II
GIGKFLHSAKKFGKAFVGEIMNS
>ID 33: Lys-a1
KIFGAIWPLALGALKNLIK
>ID 34: AAP2
FHFFHHFFHFFHHF
>ID 35: CSP
SGSLSTFFRLFNRSFTQALGK
>ID 36: CSPC16
TFFRLFNRSFTQALGK
>ID 37: G2
KNLRIIRKGIHIIKKY
>ID 38: C16G2
TFFRLFNRSFTQALGKGGGKNLRIIRKGIHIIKKY
>ID 39: M8G2
TFFRLFNRGGGKNLRIIRKGIHIIKKY
>ID 40: S6L3-33
FKKFWKWFRRF
>ID 41: C16-33
TRRRLFNRSFTQALGKSGGGFKKFWKWFRRF
>ID 42: M8-33
TFFRLFNRSGGGFKKFWKWFRRF
>ID 43: nisin
ITSISLCTPGCKTGALMGCNMKTATCHCSIHVSK
>ID 44: indolicidin
ILPWKWPWWPWRR
>ID 45: Cecropin A (1-7)-Melittin
KWKLFKKIGAVLKVL
>ID 46: HH15
KRFRIRVRVIRK
>ID 47: Bac2a
RLARIVVIRVAR
>ID 48: 1026
VQWRIRVRVIKK
>ID 49: 1029
KQFRIRVRV
>ID 50: 1036
VQFRIRVRIVIRK
>ID 51: 1037
KRFRIRVRV
>ID 52: HH2
VQLRIRVAVIRA
>ID 53: 1002 or L1002
VQRWLIVWRIRK
>ID 54: 1003
IVWKIKRWWVGR
>ID 55: 1004
RFWKVRVKYIRF
>ID 56: 1008
RIKWIVRFR
>ID 57: HH7
VRLRIRVAVRRA
>ID 58: 1010
IRWRIRVWVRRI
>ID 59: 1011
RRWVVWRIVQRR
>ID 60: 1012 or L1012
IFWRRIVIVKKF
>ID 61: 1013
VRLRIRVA
>ID 62: 1016
LRIRWIFKR
>ID 63: HH8
VRLRIRVAVIRK
>ID 64: 1020
VRLRIRWWVLRK
>ID 65: HH10
KRFRIRVAVRRA
>ID 66: 1035
KRWRWIVRNIRR
>ID 67: 1031
WRWRVRVWR
>ID 68: IMB-2
TFFRLFNRGGGWGSFFKKAAHVGKL
>ID 73: Bac8c
RIWVIWRR
>ID 74: PTP-7
FLGALFKALSKLL
>ID 75: Holothurioidin 1
HLGHHALDHLLK
>ID 76: Holothurioidin 2
ASHLGHHALDHLLK
>ID 77: Esculentin-1a(1-21)
GIFSKLAGKKIKNLLISGLKG
>ID 78: Tn-AFP1
LMCTHPLDCSN
>ID 79: coprisin
VTCDVLSFEAKGIAVNH
>ID 80: Histatin 5
DSHAKRHHGYKRKFHEKHHSHRGY
>ID 81: Hst 5(4-15)-Spd
AKRHHGYKRKFHGGG
>ID 82: dF17-6K
KKKKKKAAFAAWAAFAA
>ID 83: dF21-10K
KKKKKKKKKKAAFAAWAAFAA
>ID 84: CWR11
CWFWKWWRRRRR
>ID 85: Chrysophsin-1
FFGWLIKGAIHAGKAIHGLIHRRRH
>ID 86: RK1
RWKRWWRRKK
>ID 87: RK2
RKKRWWRRKK
>ID 88: (IRIK) 2
IRIKIRIK
>ID 89: (IRVK) 3
IRVKIRVKIRVK
>ID 90: PG-1
RGGRLCYCRRRFCVCVGR
>ID 91: alpha-Defensin-3
DCYCRIPACIAGERRYGTCIYQGRLWAFCC
>ID 92: beta-Defensin-1
DHYNCVSSGGQCLYSACPIFTKIQGTCYRGKAKCCK
>ID 94: Magainin-I
GIGKFLHSAGKFGKAFVGEIMKS
>ID 95: RIP
YSPWTNF
>ID 96: K4-S4(1–13)a
ALWKTLLKKVLKA
>ID 97: DD13-RIP
ALWKTLLKKVLKAYSPWTNF
>ID 98: Tachyplesin III
KWCFRVCYRGICYRKCR
>ID 99: 2C-4
RWRWRWF
>ID 100: Sm6(L1)2C
FIKHFIHRFGGGRWRWRWF
>ID 101: Sm6(L3)2C
FIKHFIHRFSATRWRWRWF
>ID 102: B-33
FKKFWKWFRRF
>ID 103: Sm6(L1)B33
FIKHFIHRFGGGFKKFWKWFRRF
>ID 104: PSN-1
FLSLIPHIVSGVASIAKHF
>ID 105: NRC-16
GWKKWLRKGAKHLGQAAIK
>ID 106: GL13K
GKIIKLKASLKLL
>ID 107: GK7
GQIINLK
>ID 108: (RW)2-NH2
RWRW
>ID 109: (RW)3-NH2
RWRWRW
>ID 110: (RW)4-NH2
RWRWRWRW
>ID 111: Lasio-III
VNWKKILGKIIKVVK
>ID 112: Melittin B
GIGAVLKVLTTGLPALISWIKRKRQQ
>ID 113: Melimine
TLISWIKNKRKQRPRVSRRRRRRGGRRRR
>ID 114: Melimine CysN
CTLISWIKNKRKQRPRVSRRRRRRGGRRRR
>ID 115: Melimine CysC
TLISWIKNKRKQRPRVSRRRRRRGGRRRRC
>ID 116: Melimine Cys13
TLISWIKNKRKQCRPRVSRRRRRRGGRRRR
>ID 117: K4-S4(1-15)a
LWKTLLKKVLKAAA
>ID 118: beta6-20-G3K6
NEEGFFSARGHRPLDGGGKKKKKK
>ID 120: hepcidin 20
ICIFCCGCCHRSKCGMCCKT
>ID 121: NA-CATH
KRFKKFFKKLKNSVKKRAKKFFKKPKVIGVTFPF
>ID 122: NA-CATH-ATRA1-ATRA1
KRFKKFFKKLKNSVKKRFKKFFKKLKVIGVTFPF
>ID 123: Lactoferricin B (17-41)
FKCRRWQWRMKKLGAPSITCVRRAF
>ID 124: D-LL-37
LLGDFFRKSKEKIGKEFKRIVQRIKDFLRNLVPRTES
>ID 125: Scrambled LL-37
GLKLRFEFSKIKGEFLKTPEVRFRDIKLKDNRISVQR
>ID 126: Citropin 1.1
GLFDVIKKVASVIGGL
>ID 127: R-FV-I16
RFRRLFRIRVRVLKKI
>ID 128: FV7
FRIRVRV
>ID 129: VSL2
AFKAFWKFVKFVK
>ID 130: VS2
KWFWKFVKFVK
>ID 131: L-K6
IKKILSKIKKLLK
>ID 133: hLf1-11
GRRRRSVQWCA
>ID 134: FS3
YAPWTNF
>ID 135: Tet-213
KRWWKWWRRC
>ID 136: 1010cys
IRWRIRVWVRRIC
>ID 137: Tet-20
KRWRIRVRVIRKC
>ID 138: Tet-26
WIVVIWRRKRRRC
>ID 139: FS8
YAPWTNA
>ID 140: Chromofungin
RILSILRHQNLLKELQDLAL
>ID 142: Cecropin B
KWKVFKKIEKMGRNIRNGIVKAGPAIAVLGEAKAL
>ID 144: Magainin I
GIGLFLHSAGLFGLAFVGEIMKS
>ID 145: CysLasio-III
CVNWKKILGKIIKVVK
>ID 146: DASamP1
FFGKVLKLIRKIF
>ID 147: BMAP-18
GRWKRWRKKWKKLWKKLS
>ID 148: Bactenecin
RLCRIVVIRVCR
>ID 149: CA-MA
KWKLFKKIGIGKFLHSAKKF
>ID 150: RTA3
RPAFRKAAFRVMRACV
>ID 151: Dhvar4
KRLFKKLLFSLRKY
>ID 152: Dhvar5
LLLFLLKKRKKRKY
>ID 153: KABT-AMP
GIWKKWIKKWLKKLLKKLWKKG
>ID 157: P10
LAREYKKIVEKLKRWLRQVLRTLR
>ID 158: P60.4Ac
IGKEFKRIVERIKRFLRELVRPLR
>ID 159: OSIP108
MLCVLQGLRE
>ID 160: S-OSIP108
ELRLVCMGQL
>ID 161: D-OSIP108
mlcvlqglre
>ID 162: [CYC1]OSIP108
MLCVLQGLRE
>ID 163: [CYC2]OSIP108
MLCVLQGLREGG
>ID 164: [CYC3]OSIP108
MLCVLQGLREC
>ID 166: 1018 or IDR-1018
VRLIVAVRIWRR
>ID 167: HE1 or RI1018
RRWIRVAVILRV
>ID 168: HE2
VRLIRAVRAWRV
>ID 169: HE3
VRWARVARILRV
>ID 170: HE4
VRLIWAVRIWRR
>ID 171: HE10
VRLIVRIWRR
>ID 172: HE12
RFKRVARVIW
>ID 173: paracentrin 1 (SP1)
EVASFDKSKLK
>ID 174: GL13KR1
IGIKLLKSKLKAL
>ID 175: (IKIK)2
IKIKIKIK
>ID 177: RI1012
FKKVIVIRRWFI
>ID 178: RI1002
KRIRWVILWRQV
>ID 179: LJK1
VFLRRIRVIVIR
>ID 180: DJK1
vflrrirvivir
>ID 181: RIJK1
RIVIVRIRRLFV
>ID 182: LJK2
VFWRRIRVWVIR
>ID 183: DJK2
vfwrrirvwvir
>ID 184: RIJK2
RIVWVRIRRWFV
>ID 185: LJK3
VQLRAIRVRVIR
>ID 186: RIJK3
RIVRVRIARLQV
>ID 187: DJK3
vqlrairvrvir
>ID 188: LJK4
VQLRRIRVWVIR
>ID 189: RIJK4
RIVWVRIRRLQV
>ID 190: DJK4
vqlrrirvwvir
>ID 191: LJK5
VQWRAIRVRVIR
>ID 192: RIJK5
RIVRVRAIRWQV
>ID 193: DJK5
vqwrairvrvir
>ID 194: LJK6
VQWRRIRVWVIR
>ID 195: RIJK6
RIVWVRIRRWQV
>ID 196: DJK6
vqwrrirvwvir
>ID 197: Dhvar5-Ct_AHA_C
LLLFLLKKRKKRKY
>ID 198: Nal-P-113
AKRXXGYKRKFXX
>ID 199: P15
GTPGPQGIAGQRGVV
>ID 200: P15-CSP
GTPGPQGIAGQRGVVAEAAAKEAAAKEAAAKASGSLSTFFRLFNRSFTQALGK
>ID 201: C_AHA_Nt-Dhvar5
LLLFLLKKRKKRKY
>ID 202: C_ABA_Nt-Dhvar5
LLLFLLKKRKKRKY
>ID 203: C_GG_Nt-Dhvar5
CGGLLLFLLKKRKKRKY
>ID 204: KT2
NGVQPKYKWWKWWKKWW
>ID 205: RT2
NGVQPKYRWWRWWRRWW
>ID 206: O-LF11-215
FWRIRIRR
>ID 207: DI-MB-LF11-215
FWRIRIRR
>ID 208: 6-MO-LF11-215
FWRIRIRR
>ID 209: LF11-322
PFWRIRIRR
>ID 210: DI-MB-LF11-322
PFWRIRIRR
>ID 211: 6-MO-LF11-322
PFWRIRIRR
>ID 212: LF11-324
PFFWRIRIRR
>ID 213: LF11-227
FWRRFWRR
>ID 214: O-LF11-227
FWRRFWRR
>ID 215: 6-MO-LF11-227
FWRRFWRR
>ID 216: LF11-215
FWRIRIRR
>ID 217: D-ATRA-1A
krakkffkklk
>ID 218: ATRA-1A
KRAKKFFKKLK
>ID 219: ATRA-2
KRAKKFFKKPK
>ID 220: ATRA-1
KRFKKFFKKLK
>ID 221: All L-K6L9
LKLLKKLLKKLLKLL
>ID 222: D,L-K6L9
LKlLKkLlkKLLkLL
>ID 223: Seg5L
KKKLLLLLLLLLKKK
>ID 224: Seg5D
KKkLLlLllLLLkKK
>ID 225: Seg6L
LLLLLKKKKKKLLLL
>ID 226: Seg6D
LLlLLkKkkKKLlLL
>ID 227: G10
KNLRRIIRKGIHIIKKYG
>ID 229: lin-SB056
WKKIRVRLSA
>ID 230: lin-SB056-1
KWKIRVRLSA
>ID 231: Myxinidin2
KIKWILKYWKWS
>ID 232: Myxinidin3
RIRWILRYWRWS
>ID 233: GH12
GLLWHLLHHLLH
>ID 234: Pa-MAP 1.9
LAAKLTKAATKLTAALTKLAAALT
>ID 236: HsAFP1
DGVKLCDVPSGTWSGHCGSSSKCSQQCKDREHFAYGGACHYQFPSVKCFCKRQC
>ID 237: HsLin06
EHFAYGGAXHYQFPSVKXFXKRQX
