# Supplementary material for: Antimicrobial Peptide Databases as the Guiding Resource in New Antimicrobial Agent Identification via Computational Methods
Source: Molecules. 2025 Mar 14;30(6):1318. doi: 10.3390/molecules30061318 (PMC11944441; doi:10.3390/molecules30061318)
Supplement: Supplementary file 1 [file molecules-30-01318-s001.zip › Supplementary/S4_Data_analysis_scripts/sample data/CancerPPD.fasta]

>1441
KLlRLLkkLlRLlLK
>1442
KlllKLKlKlLK
>1443
KLlRLLkkLlRLlLK
>1444
KLllKLKlKlLK
>1530
FKRiVQRiKDFlRNLV
>1789
FALALKALKKALkkLKKALKKAL
>1941
FALALKALKKALkkLKKALKKAL
>2093
FALALKALKKALkkLKKALKKAL
>2245
FALALKALKKALkkLKKALKKAL
>2397
FALALKALKKALkkLKKALKKAL
>2540
FALALKALKKALkkLKKALKKAL
>2683
FALALKALKKALkkLKKALKKAL
>2855
KLlLKlLkkLLKlLKKK
>2856
KLlLKlLkkLLKlLKKK
>2857
KLlLKlLkkLLKlLKKK
>2858
KLlLKlLkkLLKlLKKK
>2859
KLlLKlLkkLLKlLKKK
>2860
KLlLKlLkkLLKlLKKK
>2861
KLlLKlLkkLLKlLKKK
>2862
KQLIRFLKRLDRNGGGKLlLKlLkkLLKlLKKK
>2863
KQLIRFLKRLDRNGGGKLlLKlLkkLLKlLKKK
>2864
KQLIRFLKRLDRNGGGKLlLKlLkkLLKlLKKK
>2865
KQLIRFLKRLDRNGGGKLlLKlLkkLLKlLKKK
>2866
KQLIRFLKRLDRNGGGKLlLKlLkkLLKlLKKK
>2867
KQLIRFLKRLDRNGGGKLlLKlLkkLLKlLKKK
>2868
KQLIRFLKRLDRNGGGKLlLKlLkkLLKlLKKK
>2869
LKlLKKLlkKLLkLL
>2870
LKlLKKLlkKLLkLL
>2871
LKlLKKLlkKLLkLL
>2901
KLlLKlLkkLLKlLKKK
>2902
KLlLKlLkkLLKlLKKK
>2903
KLlLKlLkkLLKlLKKK
>2904
KLlLKlLkkLLKlLKKK
>2905
KLlLKlLkkLLKlLKKK
>2906
KLlLKlLkkLLKlLKKK
>2907
KLlLKlLkkLLKlLKKK
>2908
KLlLKlLkkLLKlLKKK
>2909
KLlLKlLkkLLKlLKKK
>2910
KLlLKlLkkLLKlLKKK
>2911
KLlLKlLkkLLKlLKKK
>2912
KLlLKlLkkLLKlLKKK
>2913
THRPPMWSPVWPGGGKLlLKlLkkLLKlLKKK
>2914
THRPPMWSPVWPGGGKLlLKlLkkLLKlLKKK
>2915
THRPPMWSPVWPGGGKLlLKlLkkLLKlLKKK
>2916
THRPPMWSPVWPGGGKLlLKlLkkLLKlLKKK
>2917
THRPPMWSPVWPGGGKLlLKlLkkLLKlLKKK
>2918
THRPPMWSPVWPGGGKLlLKlLkkLLKlLKKK
>2919
THRPPMWSPVWPGGGKLlLKlLkkLLKlLKKK
>2920
THRPPMWSPVWPGGGKLlLKlLkkLLKlLKKK
>2921
THRPPMWSPVWPGGGKLlLKlLkkLLKlLKKK
>2922
THRPPMWSPVWPGGGKLlLKlLkkLLKlLKKK
>2923
THRPPMWSPVWPGGGKLlLKlLkkLLKlLKKK
>2924
THRPPMWSPVWPGGGKLlLKlLkkLLKlLKKK
>3206
KVKVKVKVpPTKVKVKVK
>3207
KVKVKVKVpPTKVKVKVK
>3216
KVKVKVKVpPTKVKVKVK
>3217
KVKVKVKVpPTKVKVKVK
>3218
kvkvkvkvPptkvkvkvk
>3219
kvkvkvkvPptkvkvkvk
>3220
kvkvkvkvPptkvkvkvk
>3221
kvkvkvkvPptkvkvkvk
>3756
KWKSFLkTFKSLKKTVLHTLLKAISS
>3757
KWKSFLKTFKSLKkTVLHTLLKAISS
>3758
KWKSFLKTFKSLKKTVLHTLLkAISS
>3759
KWKSFLkTFKSLKkTVLHTLLKAISS
>3760
KWKSFLKTFKSLKkTVLHTLLkAISS
>3761
KWKSFLkTFKSLKkTVLHTLLKAISS
>3762
KWKSFLkTFkSLKkTVLHTLLkAISS
>3763
KWkSFLkTFkSLKkTVLHTLLkAISS
>3764
kWkSFLkTFkSLKkTVLHTLLkAISS
>3765
KWKSFlKTFKSLKKTVLHTLLKAISS
>3766
KWKSFLKTFKSlKKTVLHTLLKAISS
>3767
KWKSFLKTFKSLKKTVLHTlLKAISS
>3768
KWKSFlKTFKSlKKTVLHTLLKAISS
>3769
KWKSFLKTFKSlKKTVLHTlLKAISS
>3770
KWKSFlKTFKSlKKTVLHTlLKAISS
>3771
KWKSFlKTFKSlKKTVlHTlLKAISS
>3772
KWKSFlKTFKSlKKTVlHTllKAISS
>4227
rrrrrrrrGNLWAAQRYGRELRRMSDEFVDSFKK
>4228
rrrrrrrrGNLWAAQRYGRELRRMSDEFVDSFKK
>4229
rrrrrrrrGNLWAAQRYGRELRRMSDEFVDSFKK
>4230
rrrrrrrrGNLWAAQRYGRELRRMSDEFVDSFKK
>4231
rrrrrrrrGNLWAAQRYGRELRRMSDEFVDSFKK
>4232
rrrrrrrrGNLWAAQRYGRELRRMSDEFVDSFKK
>4233
rrrrrrrrGNLWAAQRYGRELRRMSDEFVDSFKK
>4234
rrrrrrrrGNLWAAQRYGRELRRMSDEFVDSFKK
>4235
rrrrrrrrGNLWAAQRYGRELRRMSDEFVDSFKK
>4236
rrrrrrrrGNLWAAQRYGRELRRMSDEFVDSFKK
>4237
rrrrrrrrGNLWAAQRYGRELRRMSDEFVDSFKK
>4238
rrrrrrrrGNLWAAQRYGRELRRMSDEFVDSFKK
>4239
rrrrrrrrGEDIIRNIARHLAQVGDSMDR
>4240
rrrrrrrrGEDIIRNIARHLAQVGDSMDR
>4241
rrrrrrrrGEDIIRNIARHLAQVGDSMDR
>4242
rrrrrrrrGEDIIRNIARHLAQVGDSMDR
>4243
rrrrrrrrGEDIIRNIARHLAQVGDSMDR
>4244
rrrrrrrrGEDIIRNIARHLAQVGDSMDR
>4245
rrrrrrrrGEDIIRNIARHLAQVGDSMDR
>4246
rrrrrrrrGEDIIRNIARHLAQVGDSMDR
>4247
rrrrrrrrGEDIIRNIARHLAQVGDSMDR
>4248
rrrrrrrrGEDIIRNIARHLAQVGDSMDR
>4249
rrrrrrrrGEDIIRNIARHLAQVGDSMDR
>4250
rrrrrrrrGEDIIRNIARHLAQVGDSMDR
>4251
rrrrrrrrGEDIIRNIARHAAQVGASMDR
>4252
rrrrrrrrGEDIIRNIARHAAQVGASMDR
>4253
rrrrrrrrGEDIIRNIARHAAQVGASMDR
>4254
rrrrrrrrGEDIIRNIARHAAQVGASMDR
>4255
rrrrrrrrGEDIIRNIARHAAQVGASMDR
>4256
rrrrrrrrGEDIIRNIARHAAQVGASMDR
>4257
rrrrrrrrGEDIIRNIARHAAQVGASMDR
>4258
rrrrrrrrGEDIIRNIARHAAQVGASMDR
>4259
rrrrrrrrGEDIIRNIARHAAQVGASMDR
>4260
rrrrrrrrGEDIIRNIARHAAQVGASMDR
>4261
rrrrrrrrGEDIIRNIARHAAQVGASMDR
>4262
rrrrrrrrGEDIIRNIARHAAQVGASMDR
>4263
lKKllKKllKKl
>4264
lKKllKKllKKl
>4266
lKKllKKllKKl
>4267
lKKllKKllKKl
>4269
lKKllKKllKKl
>4270
lKKllKKllKKl
>4272
lKKllKKllKKl
>4273
lKKllKKllKKl
>4275
lRRllRRllRRl
>4276
lRRllRRllRRl
>4278
DDAlRRllRRllRRl
>4279
DDAlRRllRRllRRl
>4335
YHWYGYTPQNVIGGGKLlLKlLkkLLKlLKKK
>4336
YHWYGYTPQNVIGGGKLlLKlLkkLLKlLKKK
>4337
YHWYGYTPQNVIGGGKLlLKlLkkLLKlLKKK
>4338
YHWYGYTPQNVIGGGKLlLKlLkkLLKlLKKK
>4339
YHWYGYTPQNVIGGGKLlLKlLkkLLKlLKKK
>4340
YHWYGYTPQNVIGGGKLlLKlLkkLLKlLKKK
>4341
YRWYGYTPQNVIGGGKLlLKlLkkLLKlLKKK
>4342
YRWYGYTPQNVIGGGKLlLKlLkkLLKlLKKK
>4343
YRWYGYTPQNVIGGGKLlLKlLkkLLKlLKKK
>4344
YRWYGYTPQNVIGGGKLlLKlLkkLLKlLKKK
>4345
YRWYGYTPQNVIGGGKLlLKlLkkLLKlLKKK
>4346
YRWYGYTPQNVIGGGKLlLKlLkkLLKlLKKK
>4347
NYQWVPYQGRVPYPRGGLLkLLKklLKKLlKL
>4348
NYQWVPYQGRVPYPRGGLLkLLKklLKKLlKL
>4349
NYQWVPYQGRVPYPRGGLLkLLKklLKKLlKL
>4350
NYQWVPYQGRVPYPRGGLLkLLKklLKKLlKL
>4351
GRVPYPRGGLLkLLKklLKKLlKL
>4352
GRVPYPRGGLLkLLKklLKKLlKL
>4353
GRVPYPRGGLLkLLKklLKKLlKL
>4354
GRVPYPRGGLLkLLKklLKKLlKL
>4599
YHWYGYTPQNVIGGGKLlLKlLkkLLKlLKKK
>4600
YHWYGYTPQNVIGGGKLlLKlLkkLLKlLKKK

>1001
FLPLLAGLAANFLPTIICKISYKC
>1002
LLAGLAANFLPTIICKISYKC
>1003
FAGLAANFLPTIICKISYKC
>1004
FLKLLKKLAAKFLPTIICKISYKC
>1005
FLKLLKKLAAKLF
>1006
FLKLLKKLAAKLF
>1007
FLGALFKALSKLL
>1008
FLKLLAGLLKNFA
>1009
FLPLLAGLAANFLPTIICKISYKC
>1010
LLAGLAANFLPTIICKISYKC
>1011
FAGLAANFLPTIICKISYKC
>1012
FLKLLKKLAAKFLPTIICKISYKC
>1013
FLKLLKKLAAKLF
>1014
FLKLLKKLAAKLF
>1015
FLGALFKALSKLL
>1016
FLKLLAGLLKNFA
>1017
FLPLLAGLAANFLPTIICKISYKC
>1018
LLAGLAANFLPTIICKISYKC
>1019
FAGLAANFLPTIICKISYKC
>1020
FLKLLKKLAAKFLPTIICKISYKC
>1021
FLKLLKKLAAKLF
>1022
FLKLLKKLAAKLF
>1023
FLGALFKALSKLL
>1024
FLKLLAGLLKNFA
>1025
FLPLLAGLAANFLPTIICKISYKC
>1026
LLAGLAANFLPTIICKISYKC
>1027
FAGLAANFLPTIICKISYKC
>1028
FLKLLKKLAAKFLPTIICKISYKC
>1029
FLKLLKKLAAKLF
>1030
FLKLLKKLAAKLF
>1031
FLGALFKALSKLL
>1032
FLKLLAGLLKNFA
>1033
FLPLLAGLAANFLPTIICKISYKC
>1034
LLAGLAANFLPTIICKISYKC
>1035
FAGLAANFLPTIICKISYKC
>1036
FLKLLKKLAAKFLPTIICKISYKC
>1037
FLKLLKKLAAKLF
>1038
FLKLLKKLAAKLF
>1039
FLGALFKALSKLL
>1040
FLKLLAGLLKNFA
>1041
AIGKFLHSAKKFGKAFVGEIMNS
>1042
AIGKFLHSAKKFGKAFVGEIMNS
>1043
AIGKFLHSAKKFGKAFVGEIMNS
>1044
AIGKFLHSAKKFGKAFVGEIMNS
>1045
AIGKFLHSAKKFGKAFVGEIMNS
>1046
AIGKFLHSAKKFGKAFVGEIMNS
>1047
GIGKFLHSAKKFAKAFVAEIMNS
>1048
GIGKFLHSAKKFAKAFVAEIMNS
>1049
GIGKFLHSAKKFAKAFVAEIMNS
>1050
GIGKFLHSAKKFAKAFVAEIMNS
>1051
GIGKFLHSAKKFAKAFVAEIMNS
>1052
GIGKFLHSAKKFAKAFVAEIMNS
>1053
RAGLQFPVGRLLRRLLRRLLR
>1054
RAGLQFPVGRLLRRLLRRLLR
>1055
RAGLQFPVGRLLRRLLRRLLR
>1056
RAGLQFPVGRLLRRLLRRLLR
>1057
RAGLQFPVGRLLRRLLRRLLR
>1058
RAGLQFPVGRLLRRLLRRLLR
>1059
RAGLQFPVGRLLRRLLRRLLR
>1060
RAGLQFPVGRLLRRLLRRLLR
>1061
RAGLQFPVGRLLRRLLRRLLR
>1062
RAGLQFPVGRLLRRLLRRLLR
>1063
RAGLQFPVGRLLRRLLRRLLR
>1064
RAGLQFPVGRLLRRLLRRLLR
>1065
RAGLQFPVGRLLRRLLRRLLR
>1066
RAGLQFPVGRLLRRLLRRLLR
>1067
RAGLQFPVGRLLRRLLRRLLR
>1068
RAGLQFPVGRLLRRLLRRLLR
>1069
RAGLQFPVGRLLRRLLRRLLR
>1070
RAGLQFPVGRLLRRLLRRLLR
>1071
RAGLQFPVGRLLRRLLRRLLR
>1072
RAGLQFPVGRLLRRLLRRLLR
>1073
RAGLQFPVGRLLRRLLRRLLR
>1074
RAGLQFPVGRLLRRLLRRLLR
>1075
RAGLQFPVGRLLRRLLRRLLR
>1076
RAGLQFPVGRLLRRLLRRLLR
>1077
RAGLQFPVGRLLRRLLRRLLR
>1078
RAGLQFPVGRLLRRLLRRLLR
>1079
RAGLQFPVGRLLRRLLRRLLR
>1080
RAGLQFPVGRLLRRLLRRLLR
>1081
RAGLQFPVGRLLRRLLRRLLR
>1082
RAGLQFPVGRLLRRLLRRLLR
>1083
RAGLQFPVGRLLRRLLRRLLR
>1084
RAGLQFPVGRLLRRLLRRLLR
>1085
RAGLQFPVGRLLRRLLRRLLR
>1086
RAGLQFPVGRLLRRLLRRLLR
>1087
RAGLQFPVGRLLRRLLRRLLR
>1088
RAGLQFPVGRLLRRLLRRLLR
>1089
RAGLQFPVGRLLRRLLRRLLR
>1090
RAGLQFPVGRLLRRLLRRLLR
>1091
RAGLQFPVGRLLRRLLRRLLR
>1092
RAGLQFPVGRLLRRLLRRLLR
>1093
RAGLQFPVGRLLRRLLRRLLR
>1094
RAGLQFPVGRLLRRLLRRLLR
>1095
RAGLQFPVGRLLRRLLRRLLR
>1096
RAGLQFPVGRLLRRLLRRLLR
>1097
RAGLQFPVGRLLRRLLRRLLR
>1098
RAGLQFPVGRLLRRLLRRLLR
>1099
RAGLQFPVGRLLRRLLRRLLR
>1100
RAGLQFPVGRLLRRLLRRLLR
>1101
RAGLQFPVGRLLRRLLRRLLR
>1102
RAGLQFPVGRLLRRLLRRLLR
>1103
RAGLQFPVGRLLRRLLRRLLR
>1104
RAGLQFPVGRLLRRLLRRLLR
>1105
RAGLQFPVGRLLRRLLRRLLR
>1106
RAGLQFPVGRLLRRLLRRLLR
>1107
RAGLQFPVGRLLRRLLRRLLR
>1108
RAGLQFPVGRLLRRLLRRLLR
>1109
RAGLQFPVGRLLRRLLRRLLR
>1110
RAGLQFPVGRLLRRLLRRLLR
>1111
FKCRRWQWRMKKLGA
>1113
FKCRRWQWRMKKLGA
>1114
FKCRRWQWRMKKLGA
>1115
FKCRRWQWRMKKLGA
>1116
GIGKFLHSAKKFGKAFVGEIMNS
>1117
GIGKFLKKAKKFAKAFVKIINN
>1119
KWKLFKKIPKFLHSAKKF
>1120
KWKFKKIPKFLHLAKKF
>1121
KWKLFKKILKFLHLAKKF
>1122
KWKLFKKISKFLHLAKKF
>1123
WKLFKKIPKFLHLAKKF
>1124
FKLFKKIPKFLHLAKKF
>1125
KWFKKIPKFLHLAKKF
>1126
WFKKIPKFLHLAKKF
>1127
WKKIPKFLHLAKKF
>1128
WFKKIPKFLHLLKKF
>1129
WKKIPKFLHLLKKF
>1130
WKKIPKFLHLLKKF
>1131
KWKLFKKIPFLHLAKKF
>1132
KWKLFKKIPKFLHLAKK
>1133
KWKLFKKIPLHLAKKF
>1134
KWKLFKKIPKFLHLAK
>1135
KWKLFKKIPHLAKKF
>1136
KWKLFKKIPKFLHLA
>1137
KWKLFKKIPLAKKF
>1138
KWKLFKKIPKFLHL
>1139
KWKLFKKIPLKKF
>1140
KWKLFKKIPKFLH
>1141
KWKLFKKIPKFLHSAKKF
>1142
KWKFKKIPKFLHLAKKF
>1143
KWKLFKKILKFLHLAKKF
>1144
KWKLFKKISKFLHLAKKF
>1145
WKLFKKIPKFLHLAKKF
>1146
FKLFKKIPKFLHLAKKF
>1147
KWFKKIPKFLHLAKKF
>1148
WFKKIPKFLHLAKKF
>1149
WKKIPKFLHLAKKF
>1150
KWFKKIPKFLHLLKKF
>1151
WFKKIPKFLHLLKKF
>1152
WKKIPKFLHLLKKF
>1153
KWKLFKKIPFLHLAKKF
>1154
KWKLFKKIPKFLHLAKK
>1155
KWKLFKKIPLHLAKKF
>1156
KWKLFKKIPKFLHLAK
>1157
KWKLFKKIPHLAKKF
>1158
KWKLFKKIPKFLHLA
>1159
KWKLFKKIPLAKKF
>1160
KWKLFKKIPKFLHL
>1161
KWKLFKKIPLKKF
>1162
KWKLFKKIPKFLH
>1163
KWKLFKKIPKFLHSAKKF
>1164
KWKFKKIPKFLHLAKKF
>1165
KWKLFKKILKFLHLAKKF
>1166
KWKLFKKISKFLHLAKKF
>1167
WKLFKKIPKFLHLAKKF
>1168
FKLFKKIPKFLHLAKKF
>1169
KWFKKIPKFLHLAKKF
>1170
WFKKIPKFLHLAKKF
>1171
WKKIPKFLHLAKKF
>1172
KWFKKIPKFLHLLKKF
>1173
WFKKIPKFLHLLKKF
>1174
WKKIPKFLHLLKKF
>1175
KWKLFKKIPFLHLAKKF
>1176
KWKLFKKIPKFLHLAKK
>1177
KWKLFKKIPLHLAKKF
>1178
KWKLFKKIPKFLHLAK
>1179
KWKLFKKIPHLAKKF
>1180
KWKLFKKIPKFLHLA
>1181
KWKLFKKIPLAKKF
>1182
KWKLFKKIPKFLHL
>1183
KWKLFKKIPLKKF
>1184
KWKLFKKIPKFLH
>1185
KWKLFKKIGIGKFLHSAKKF
>1186
KWKLFKKIKFLHSAKKF
>1187
KWKLFKKIPKFLHSAKKF
>1188
KWKLFKKIGPGKFLHSAKKF
>1189
KWKLFKKIGIGKFLHSAKKF
>1190
KWKLFKKIKFLHSAKKF
>1191
KWKLFKKIPKFLHSAKKF
>1192
KWKLFKKIGPGKFLHSAKKF
>1193
KWKLFKKIGIGKFLHSAKKF
>1194
KWKLFKKIKFLHSAKKF
>1195
KWKLFKKIPKFLHSAKKF
>1196
KWKLFKKIGPGKFLHSAKKF
>1197
KWKLFKKIGIGKFLHSAKKF
>1198
KWKLFKKIKFLHSAKKF
>1199
KWKLFKKIPKFLHSAKKF
>1200
KWKLFKKIGPGKFLHSAKKF
>1201
KWKLFKKIGIGKFLHSAKKF
>1202
KWKLFKKIGIGAVLKVLTTG
>1203
KWKLFKKIGIGAVLKVLKKG
>1204
KWKLFKKIGIGKFLHSATTF
>1205
KWKLFKKIGIGAFLHSAKKF
>1206
KWKLFKKIGIGKFLHLAKKF
>1207
KWKLFKKIGIGAFLHLAKKF
>1208
KWKLFKKIGIGKFKLAKKF
>1209
KWKLFAKIGIGKFLHLAKKF
>1210
KWKKFLKIGIGKFLHLAKKF
>1211
KWKLFKKIGIGKFLHSAKKF
>1212
KWKLFKKIGIGAVLKVLTTG
>1213
KWKLFKKIGIGAVLKVLKKG
>1214
KWKLFKKIGIGKFLHSATTF
>1215
KWKLFKKIGIGAFLHSAKKF
>1216
KWKLFKKIGIGKFLHLAKKF
>1217
KWKLFKKIGIGAFLHLAKKF
>1218
KWKLFKKIGIGKFKLAKKF
>1219
KWKLFAKIGIGKFLHLAKKF
>1220
KWKKFLKIGIGKFLHLAKKF
>1221
KWKLFKKIGIGKFLHSAKKF
>1222
KWKLFKKIGIGAVLKVLTTG
>1223
KWKLFKKIGIGAVLKVLKKG
>1224
KWKLFKKIGIGKFLHSATTF
>1225
KWKLFKKIGIGAFLHSAKKF
>1226
KWKLFKKIGIGKFLHLAKKF
>1227
KWKLFKKIGIGAFLHLAKKF
>1228
KWKLFKKIGIGKFKLAKKF
>1229
KWKLFAKIGIGKFLHLAKKF
>1230
KWKKFLKIGIGKFLHLAKKF
>1231
KWKVFKKIEKMGRNIRNGIVKAGPAIAVLGEAKAL
>1232
KWKVFKKIEKMGRNIRNGIVKAGPAIAVLGEAKAL
>1233
KWKVFKKIEKMGRNIRNGIVKAGPAIAVLGEAKAL
>1234
KWKVFKKIEKMGRNIRNGIVKAGPAIAVLGEAKAL
>1235
SWLSKTAKKLENSAKKRISEGIAIAIQGGPR
>1236
SWLSKTAKKLENSAKKRISEGIAIAIQGGPR
>1237
SWLSKTAKKLENSAKKRISEGIAIAIQGGPR
>1238
SWLSKTAKKLENSAKKRISEGIAIAIQGGPR
>1239
MPRWRLFRRIDRVGKQIKQGILRAGPAIALVGDARAVG
>1240
MPRWRLFRRIDRVGKQIKQGILRAGPAIALVGDARAVG
>1241
MPRWRLFRRIDRVGKQIKQGILRAGPAIALVGDARAVG
>1242
MPRWRLFRRIDRVGKQIKQGILRAGPAIALVGDARAVG
>1243
KWKVFKKIEKMGRNIRNGIVKAGPAIAVLGEAKAL
>1244
KWKVFKKIEKMGRNIRNGIVKAGPAIAVLGEAKAL
>1245
KWKVFKKIEKMGRNIRNGIVKAGPAIAVLGEAKAL
>1246
KWKVFKKIEKMGRNIRNGIVKAGPAIAVLGEAKAL
>1247
KWKVFKKIEKMGRNIRNGIVKAGPAIAVLGEAKAL
>1248
KWKVFKKIEKMGRNIRNGIVKAGPAIAVLGEAKAL
>1249
KWKVFKKIEKMGRNIRNGIVKAGPAIAVLGEAKAL
>1250
KWKVFKKIEKMGRNIRNGIVKAGPAIAVLGEAKAL
>1251
KWKVFKKIEKMGRNIRNGIVKAGPAIAVLGEAKAL
>1252
GLFDIIKKIAESF
>1253
GLFDIIKKIAESF
>1254
GLFDIIKKIAESF
>1255
GLFDIIKKIAESF
>1256
GLFDIIKKIAESF
>1257
GLFDIIKKIAESF
>1258
GLFDIIKKIAESF
>1259
GLFDIIKKIAESF
>1260
GLFDIIKKIAESF
>1261
GLFDIVKKVVGAFGSL
>1262
GLFDIVKKVVGAFGSL
>1263
GLFDIVKKVVGAFGSL
>1264
GLFDIVKKVVGAFGSL
>1265
GLFDIVKKVVGAFGSL
>1266
GLFDIVKKVVGAFGSL
>1267
GLFDIVKKVVGAFGSL
>1268
GLFDIVKKVVGAFGSL
>1269
GLFDIVKKVVGAFGSL
>1270
GLFDIAKKVIGVIGSL
>1271
GLFDIAKKVIGVIGSL
>1272
GLFDIAKKVIGVIGSL
>1273
GLFDIAKKVIGVIGSL
>1274
GLFDIAKKVIGVIGSL
>1275
GLFDIAKKVIGVIGSL
>1276
GLFDIAKKVIGVIGSL
>1277
GLFDIAKKVIGVIGSL
>1278
GLFDIAKKVIGVIGSL
>1279
GLFDIVKKIAGHIAGSI
>1280
GLFDIVKKIAGHIAGSI
>1281
GLFDIVKKIAGHIAGSI
>1282
GLFDIVKKIAGHIAGSI
>1283
GLFDIVKKIAGHIAGSI
>1284
GLFDIVKKIAGHIAGSI
>1285
GLFDIVKKIAGHIAGSI
>1286
GLFDIVKKIAGHIAGSI
>1287
GLFDIVKKIAGHIAGSI
>1288
GLFDIVKKIAGHIASSI
>1289
GLFDIVKKIAGHIASSI
>1290
GLFDIVKKIAGHIASSI
>1291
GLFDIVKKIAGHIASSI
>1292
GLFDIVKKIAGHIASSI
>1293
GLFDIVKKIAGHIASSI
>1294
GLFDIVKKIAGHIASSI
>1295
GLFDIVKKIAGHIASSI
>1296
GLFDIVKKIAGHIASSI
>1297
GLFDIVKKIAGHIVSSI
>1298
GLFDIVKKIAGHIVSSI
>1299
GLFDIVKKIAGHIVSSI
>1300
GLFDIVKKIAGHIVSSI
>1301
GLFDIVKKIAGHIVSSI
>1302
GLFDIVKKIAGHIVSSI
>1303
GLFDIVKKIAGHIVSSI
>1304
GLFDIVKKIAGHIVSSI
>1305
GLFDIVKKIAGHIVSSI
>1306
GIGKFLHSAKKFGKAFVGEIMNS
>1307
GIGKFLHSAKKFGKAFVGEIMNS
>1308
GIGKFLHSAKKFGKAFVGEIMNS
>1309
GIGKFLHSAKKFGKAFVGEIMNS
>1310
GIGKFLHSAKKFGKAFVGEIMNS
>1311
GIGKFLHSAKKFGKAFVGEIMNS
>1312
GIGKFLHSAKKFGKAFVGEIMNS
>1313
GIGKFLHSAKKFGKAFVGEIMNS
>1314
GIGKFLHSAKKFGKAFVGEIMNS
>1317
KWKLFKKIEKVGQNIRDGIIKAGPAVAVVGQATQIAK
>1318
KWKLFKKIEKVGQNIRDGIIKAGPAVAVVGQATQIAK
>1319
KWKLFKKIEKVGQNIRDGIIKAGPAVAVVGQATQIAK
>1320
KWKLFKKIEKVGQNIRDGIIKAGPAVAVVGQATQIAK
>1323
KWKIFKKIEKVGRNIRNGIIKAGPAVAVLGEAKAL
>1324
KWKIFKKIEKVGRNIRNGIIKAGPAVAVLGEAKAL
>1325
KWKIFKKIEKVGRNIRNGIIKAGPAVAVLGEAKAL
>1326
KWKIFKKIEKVGRNIRNGIIKAGPAVAVLGEAKAL
>1329
KWKLFKKIEKVGQNIRDGIIKAGPAVAVVGQATQIAK
>1330
KWKLFKKIEKVGQNIRDGIIKAGPAVAVVGQATQIAK
>1331
KWKLFKKIEKVGQNIRDGIIKAGPAVAVVGQATQIAK
>1332
KWKLFKKIEKVGQNIRDGIIKAGPAVAVVGQATQIAK
>1335
KWKIFKKIEKVGRNIRNGIIKAGPAVAVLGEAKAL
>1336
KWKIFKKIEKVGRNIRNGIIKAGPAVAVLGEAKAL
>1337
KWKIFKKIEKVGRNIRNGIIKAGPAVAVLGEAKAL
>1338
KWKIFKKIEKVGRNIRNGIIKAGPAVAVLGEAKAL
>1341
KWKLFKKIEKVGQNIRDGIIKAGPAVAVVGQATQIAK
>1342
KWKLFKKIEKVGQNIRDGIIKAGPAVAVVGQATQIAK
>1343
KWKLFKKIEKVGQNIRDGIIKAGPAVAVVGQATQIAK
>1344
KWKLFKKIEKVGQNIRDGIIKAGPAVAVVGQATQIAK
>1347
KWKIFKKIEKVGRNIRNGIIKAGPAVAVLGEAKAL
>1348
KWKIFKKIEKVGRNIRNGIIKAGPAVAVLGEAKAL
>1349
KWKIFKKIEKVGRNIRNGIIKAGPAVAVLGEAKAL
>1350
ETFSDLWKLL
>1351
KWKIFKKIEKVGRNIRNGIIKAGPAVAVLGEAKAL
>1352
FKCRRWQWRMKKLGAPSITCVR
>1353
RKAFRWAWRMLKKAAPSITCVR
>1354
GIGKFLHAAKKFAKAFVAEIMNS
>1355
GIGKFLHSAKKFAKAFVAEIMNS
>1356
AIGKFLHSAKKFGKAFVGEIMNS
>1357
ALSKALSKALSKALSKALSKALSK
>1358
ALSKALSKALSKALSKALSKALSK
>1359
GIGKFLHSAKKFGKAFVGEIMNS
>1360
GIGKFLHAAKKFAKAFVAEIMNS
>1361
GIGKFLHSAKKFAKAFVAEIMNS
>1362
AIGKFLHSAKKFGKAFVGEIMNS
>1363
ALSKALSKALSKALSKALSKALSK
>1364
ALSKALSKALSKALSKALSKALSK
>1365
GIGKFLHSAKKFGKAFVGEIMNS
>1366
GIGKFLHAAKKFAKAFVAEIMNS
>1367
GIGKFLHSAKKFAKAFVAEIMNS
>1368
AIGKFLHSAKKFGKAFVGEIMNS
>1369
ALSKALSKALSKALSKALSKALSK
>1370
ALSKALSKALSKALSKALSKALSK
>1371
GIGKFLHSAKKFGKAFVGEIMNS
>1372
GIGKFLHAAKKFAKAFVAEIMNS
>1373
GIGKFLHSAKKFAKAFVAEIMNS
>1374
AIGKFLHSAKKFGKAFVGEIMNS
>1375
ALSKALSKALSKALSKALSKALSK
>1376
ALSKALSKALSKALSKALSKALSK
>1377
GIGKFLHSAKKFGKAFVGEIMNS
>1378
GIGKFLHAAKKFAKAFVAEIMNS
>1379
GIGKFLHSAKKFAKAFVAEIMNS
>1380
AIGKFLHSAKKFGKAFVGEIMNS
>1381
ALSKALSKALSKALSKALSKALSK
>1382
ALSKALSKALSKALSKALSKALSK
>1383
GIGKFLHSAKKFGKAFVGEIMNS
>1384
GIGKFLHAAKKFAKAFVAEIMNS
>1385
GIGKFLHSAKKFAKAFVAEIMNS
>1386
AIGKFLHSAKKFGKAFVGEIMNS
>1387
ALSKALSKALSKALSKALSKALSK
>1388
ALSKALSKALSKALSKALSKALSK
>1389
GIGKFLHSAKKFGKAFVGEIMNS
>1390
GIGKFLHAAKKFAKAFVAEIMNS
>1391
GIGKFLHSAKKFAKAFVAEIMNS
>1392
AIGKFLHSAKKFGKAFVGEIMNS
>1393
ALSKALSKALSKALSKALSKALSK
>1394
ALSKALSKALSKALSKALSKALSK
>1395
GIGKFLHSAKKFGKAFVGEIMNS
>1396
GIGKFLHAAKKFAKAFVAEIMNS
>1397
GIGKFLHSAKKFAKAFVAEIMNS
>1398
AIGKFLHSAKKFGKAFVGEIMNS
>1399
ALSKALSKALSKALSKALSKALSK
>1400
ALSKALSKALSKALSKALSKALSK
>1401
GIGKFLHSAKKFGKAFVGEIMNS
>1402
GIGKFLHAAKKFAKAFVAEIMNS
>1403
GIGKFLHSAKKFAKAFVAEIMNS
>1404
AIGKFLHSAKKFGKAFVGEIMNS
>1405
ALSKALSKALSKALSKALSKALSK
>1406
ALSKALSKALSKALSKALSKALSK
>1407
GIGKFLHSAKKFGKAFVGEIMNS
>1408
GIGKFLHAAKKFAKAFVAEIMNS
>1409
GIGKFLHSAKKFAKAFVAEIMNS
>1410
AIGKFLHSAKKFGKAFVGEIMNS
>1411
ALSKALSKALSKALSKALSKALSK
>1412
ALSKALSKALSKALSKALSKALSK
>1413
GIGKFLHSAKKFGKAFVGEIMNS
>1420
TRSSRAGLQFPVGRVHRLLRK
>1421
GLFDVIKKVASVIGGL
>1422
GLFDVIKKVASVIGGL
>1423
AKRHHGYKRKFH
>1424
ILRWPWWPWRRK
>1425
GIGKFLKKAKKFGKAFVKILKK
>1426
RGGRLCYCRRRFCVCVGR
>1427
FLPLIGRVLSGIL
>1428
KILRGVCKKIMRTFLRRISKDILTGKK
>1429
KILRGVCKKIMRTFLRRISKDILTGKK
>1430
KILRGVCKKIMRTFLRRISKDILTGKK
>1431
KILRGVCKKIMRTFLRRISKDILTGKK
>1432
GIIKKIIIKKI
>1433
GIIKKIIIKKIIIKKI
>1438
GIIKKIIIKKIIIKKIIIKKI
>1445
KWKSFAKTFKSAKKTVAHTALKAISS
>1446
KWKSFLKTFKSAKKTVAHTAAKAISS
>1447
KWKSFLKTFKSAKKTVAHTALKAISS
>1448
KWKSFLKTFKSAKKTVAHTAAKAISS
>1449
KWKSFAKTFKSAKKTVLHTALKAISS
>1450
KWKSFLKTFKSAKKTVLHTALKAISS
>1451
KWKSFLKTFKSLKKTVLHTALKAISS
>1452
KWKSFLKTFKSAKKTVLHTLLKAISS
>1453
KWKSFLKTFKSLKKTVLHTLLKAISS
>1454
KWKSFLKTFKSLKKTVLHTLLKLISS
>1455
KWKSFAKTFKSAKKTVAHTALKAISS
>1456
KWKSFLKTFKSAKKTVAHTAAKAISS
>1457
KWKSFLKTFKSAKKTVAHTALKAISS
>1458
KWKSFLKTFKSAKKTVAHTAAKAISS
>1459
KWKSFAKTFKSAKKTVLHTALKAISS
>1460
KWKSFLKTFKSAKKTVLHTALKAISS
>1461
KWKSFLKTFKSLKKTVLHTALKAISS
>1462
KWKSFLKTFKSAKKTVLHTLLKAISS
>1463
KWKSFLKTFKSLKKTVLHTLLKAISS
>1464
KWKSFLKTFKSLKKTVLHTLLKLISS
>1465
KWKSFAKTFKSAKKTVAHTALKAISS
>1466
KWKSFLKTFKSAKKTVAHTAAKAISS
>1467
KWKSFLKTFKSAKKTVAHTALKAISS
>1468
KWKSFLKTFKSAKKTVAHTAAKAISS
>1469
KWKSFAKTFKSAKKTVLHTALKAISS
>1470
KWKSFLKTFKSAKKTVLHTALKAISS
>1471
KWKSFLKTFKSLKKTVLHTALKAISS
>1472
KWKSFLKTFKSAKKTVLHTLLKAISS
>1473
KWKSFLKTFKSLKKTVLHTLLKAISS
>1474
KWKSFLKTFKSLKKTVLHTLLKLISS
>1475
KWKSFAKTFKSAKKTVAHTALKAISS
>1476
KWKSFLKTFKSAKKTVAHTAAKAISS
>1477
KWKSFLKTFKSAKKTVAHTALKAISS
>1478
KWKSFLKTFKSAKKTVAHTAAKAISS
>1479
KWKSFAKTFKSAKKTVLHTALKAISS
>1480
KWKSFLKTFKSAKKTVLHTALKAISS
>1481
KWKSFLKTFKSLKKTVLHTALKAISS
>1482
KWKSFLKTFKSAKKTVLHTLLKAISS
>1483
KWKSFLKTFKSLKKTVLHTLLKAISS
>1484
KWKSFLKTFKSLKKTVLHTLLKLISS
>1485
KWKSFAKTFKSAKKTVAHTALKAISS
>1486
KWKSFLKTFKSAKKTVAHTAAKAISS
>1487
KWKSFLKTFKSAKKTVAHTALKAISS
>1488
KWKSFLKTFKSAKKTVAHTAAKAISS
>1489
KWKSFAKTFKSAKKTVLHTALKAISS
>1490
KWKSFLKTFKSAKKTVLHTALKAISS
>1491
KWKSFLKTFKSLKKTVLHTALKAISS
>1492
KWKSFLKTFKSAKKTVLHTLLKAISS
>1493
KWKSFLKTFKSLKKTVLHTLLKAISS
>1494
KWKSFLKTFKSLKKTVLHTLLKLISS
>1495
KWKSFAKTFKSAKKTVAHTALKAISS
>1496
KWKSFLKTFKSAKKTVAHTAAKAISS
>1497
KWKSFLKTFKSAKKTVAHTALKAISS
>1498
KWKSFLKTFKSAKKTVAHTAAKAISS
>1499
KWKSFAKTFKSAKKTVLHTALKAISS
>1500
KWKSFLKTFKSAKKTVLHTALKAISS
>1501
KWKSFLKTFKSLKKTVLHTALKAISS
>1502
KWKSFLKTFKSAKKTVLHTLLKAISS
>1503
KWKSFLKTFKSLKKTVLHTLLKAISS
>1504
KWKSFLKTFKSLKKTVLHTLLKLISS
>1505
KWKSFAKTFKSAKKTVAHTALKAISS
>1506
KWKSFLKTFKSAKKTVAHTAAKAISS
>1507
KWKSFLKTFKSAKKTVAHTALKAISS
>1508
KWKSFLKTFKSAKKTVAHTAAKAISS
>1509
KWKSFAKTFKSAKKTVLHTALKAISS
>1510
KWKSFLKTFKSAKKTVLHTALKAISS
>1511
KWKSFLKTFKSLKKTVLHTALKAISS
>1512
KWKSFLKTFKSAKKTVLHTLLKAISS
>1513
KWKSFLKTFKSLKKTVLHTLLKAISS
>1514
KWKSFLKTFKSLKKTVLHTLLKLISS
>1515
KWKSFAKTFKSAKKTVAHTALKAISS
>1516
KWKSFLKTFKSAKKTVAHTAAKAISS
>1517
KWKSFLKTFKSAKKTVAHTALKAISS
>1518
KWKSFLKTFKSAKKTVAHTAAKAISS
>1519
KWKSFAKTFKSAKKTVLHTALKAISS
>1520
KWKSFLKTFKSAKKTVLHTALKAISS
>1521
KWKSFLKTFKSLKKTVLHTALKAISS
>1522
KWKSFLKTFKSAKKTVLHTLLKAISS
>1523
KWKSFLKTFKSLKKTVLHTLLKAISS
>1524
KWKSFLKTFKSLKKTVLHTLLKLISS
>1525
LLGDFFRKSKEK
>1526
IGKEFKRIVQRIKDFLRNLVPRTES
>1527
FKRIVQRIKDFLRNLV
>1528
FKRIVQRIKDFLR
>1531
LLGDFFRKSKEK
>1532
IGKEFKRIVQRIKDFLRNLVPRTES
>1533
FKRIVQRIKDFLRNLV
>1534
FKRIVQRIKDFLR
>1535
LLGDFKRIVQRIKDF
>1536
FKRIVQRIKDFLRNLV
>1537
LLGDFFRKSKEK
>1538
IGKEFKRIVQRIKDFLRNLVPRTES
>1539
FKRIVQRIKDFLRNLV
>1540
FKRIVQRIKDFLR
>1541
LLGDFKRIVQRIKDF
>1542
FKRIVQRIKDFLRNLV
>1543
GFFALIPKIISSPLFKTLLSAVGSALSSSGGQE
>1544
GFFALIPKIISSPLFKTLLSAVGSALSSSGGQE
>1545
GFFALIPKIISSPLFKTLLSAVGSALSSSGGQE
>1546
GFFALIPKIISSPLFKTLLSAVGSALSSSGGQE
>1547
KAQIRAMECNIL
>1548
RKKRRQRRR
>1549
KAQIRAMECNILGRKKRRQRRR
>1604
PEWFKCRRWQWRMKKLGA
>1605
PAWFKARRWAWRMKKLAA
>1606
PAWRKAFRWAWRMKKLAA
>1607
PAWFKARRWAWRMLKKAA
>1608
PAWRKAFRWAWRMLKKAA
>1609
PAWRKAFRWAARMLKKAA
>1610
PAWRKAFRAAWRMLKKAA
>1611
PAWAKAFRAAARMKLKAA
>1612
PAWRKAARWAWRMLKKAA
>1613
PAARKAFRWAWRMLKKAA
>1614
PAARKAARWAWRMLKKGA
>1615
PAWRKAFRWAKRMLKKAA
>1616
PAWRKAFRKAWRMLKKAA
>1617
PAWRKARRWAWRMKKLAA
>1618
PAWRKARRWARRMKKLAA
>1619
PEWFKCRRWQWRMKKLGA
>1620
PAWFKARRWAWRMKKLAA
>1621
PAWRKAFRWAWRMKKLAA
>1622
PAWFKARRWAWRMLKKAA
>1623
PAWRKAFRWAWRMLKKAA
>1624
PAWRKAFRWAARMLKKAA
>1625
PAWRKAFRAAWRMLKKAA
>1626
PAWAKAFRAAARMKLKAA
>1627
PAWRKAARWAWRMLKKAA
>1628
PAARKAFRWAWRMLKKAA
>1629
PAARKAARWAWRMLKKGA
>1630
PAWRKAFRWAKRMLKKAA
>1631
PAWRKAFRKAWRMLKKAA
>1632
PAWRKARRWAWRMKKLAA
>1633
PAWRKARRWARRMKKLAA
>1634
PEWFKCRRWQWRMKKLGA
>1635
PAWFKARRWAWRMKKLAA
>1636
PAWRKAFRWAWRMKKLAA
>1637
PAWFKARRWAWRMLKKAA
>1638
PAWRKAFRWAWRMLKKAA
>1639
PAWRKAFRWAARMLKKAA
>1640
PAWRKAFRAAWRMLKKAA
>1641
PAWAKAFRAAARMKLKAA
>1642
PAWRKAARWAWRMLKKAA
>1643
PAARKAFRWAWRMLKKAA
>1644
PAARKAARWAWRMLKKGA
>1645
PAWRKAFRWAKRMLKKAA
>1646
PAWRKAFRKAWRMLKKAA
>1647
PAWRKARRWAWRMKKLAA
>1648
PAWRKARRWARRMKKLAA
>1649
GIGTKILGGVKTALKGALKELASTYAN
>1650
GIGGKILSGLKTALKGAAKELASTYLH
>1651
GIGVLLSAGKAALKGLAKVLAEKYAN
>1652
SIGAKILGGVKTFFKGALKELASTYLQ
>1653
GIGTKILGGVKTALKGALKELASTYAN
>1654
GIGGKILSGLKTALKGAAKELASTYLH
>1655
GIGVLLSAGKAALKGLAKVLAEKYAN
>1656
SIGAKILGGVKTFFKGALKELASTYLQ
>1657
GIGTKILGGVKTALKGALKELASTYAN
>1658
GIGGKILSGLKTALKGAAKELASTYLH
>1659
GIGVLLSAGKAALKGLAKVLAEKYAN
>1660
SIGAKILGGVKTFFKGALKELASTYLQ
>1661
GIGTKILGGVKTALKGALKELASTYAN
>1662
GIGGKILSGLKTALKGAAKELASTYLH
>1663
GIGVLLSAGKAALKGLAKVLAEKYAN
>1664
SIGAKILGGVKTFFKGALKELASTYLQ
>1665
LRVRLASHLRKLRKRLLRDADDLQKRLAVY
>1666
LRVRLASHLRKLRKRLLRDADDLQKRLAVY
>1667
LRVRLASHLRKLRKRLLRDADDLQKRLAVY
>1668
LRVRLASHLRKLRKRLLRDADDLQKRLAVY
>1669
LRVRLASHLRKLRKRLLRDADDLQKRLAVY
>1670
LLRHVVKILEKYL
>1671
LLRHVVKILSKYL
>1672
RGDLLRHVVKILEKYL
>1673
RGDLLRHVVKILSKYL
>1674
LLRHVVKILEKYL
>1675
LLRHVVKILSKYL
>1676
RGDLLRHVVKILEKYL
>1677
RGDLLRHVVKILSKYL
>1678
LLRHVVKILEKYL
>1679
LLRHVVKILSKYL
>1680
RGDLLRHVVKILEKYL
>1681
RGDLLRHVVKILSKYL
>1682
LLRHVVKILEKYL
>1683
LLRHVVKILSKYL
>1684
RGDLLRHVVKILEKYL
>1685
RGDLLRHVVKILSKYL
>1686
LLRHVVKILEKYL
>1687
LLRHVVKILSKYL
>1688
RGDLLRHVVKILEKYL
>1689
RGDLLRHVVKILSKYL
>1690
LLRHVVKILEKYL
>1691
LLRHVVKILSKYL
>1692
RGDLLRHVVKILEKYL
>1693
RGDLLRHVVKILSKYL
>1694
LLRHVVKILEKYL
>1695
LLRHVVKILSKYL
>1696
RGDLLRHVVKILEKYL
>1697
RGDLLRHVVKILSKYL
>1698
LLRHVVKILEKYL
>1699
LLRHVVKILSKYL
>1700
RGDLLRHVVKILEKYL
>1701
RGDLLRHVVKILSKYL
>1702
LLRHVVKILEKYL
>1703
LLRHVVKILSKYL
>1704
RGDLLRHVVKILEKYL
>1705
RGDLLRHVVKILSKYL
>1706
ALWKNMLKGIGKLAGQAALGAVKTLVGA
>1707
ALWKDILKNVGKAAGKAVLNTVTDMVNQ
>1708
ALWKTMLKKLGTMALHAGKAALGAAADTISQGTQ
>1709
KLAKLAKKLAKLAK
>1710
FLGWLFKWAKK
>1711
FLGWLFKWAKK
>1712
FLGWLFKWAKK
>1713
FLGWLFKWAKK
>1714
FLGWLFKWAKK
>1715
FLGWLFKWAKK
>1716
FLKWLFKWAKK
>1717
FLKWLFKWAKK
>1718
FLKWLFKWAKK
>1719
FLKWLFKWAKK
>1720
FLKWLFKWAKK
>1721
FLKWLFKWAKK
>1722
FLGWLFKWAWK
>1723
FLGWLFKWAWK
>1724
FLGWLFKWAWK
>1725
FLGWLFKWAWK
>1726
FLGWLFKWAWK
>1727
FLGWLFKWAWK
>1728
FLWWLFKWAWK
>1729
FLWWLFKWAWK
>1730
FLWWLFKWAWK
>1731
FLWWLFKWAWK
>1732
FLWWLFKWAWK
>1733
FLWWLFKWAWK
>1734
FLGWLFKWAKK
>1735
FLKWLFKWAKK
>1736
FLGWLFKWAWK
>1737
FLWWLFKWAWK
>1738
FLGWLFKWAKK
>1739
FLKWLFKWAKK
>1740
FLGWLFKWAWK
>1741
FLWWLFKWAWK
>1742
FLGWLFKWAKK
>1743
FLGWLFKWAKK
>1744
FLGWLFKWAKK
>1745
FLGWLFKWAKK
>1746
FLGWLFKWAKK
>1747
FLGWLFKWAKK
>1748
FLGWLFKWAKK
>1749
FLKWLFKWAKK
>1750
FLKWLFKWAKK
>1751
FLKWLFKWAKK
>1752
FLKWLFKWAKK
>1753
FLKWLFKWAKK
>1754
FLKWLFKWAKK
>1755
FLKWLFKWAKK
>1756
FLKWLFKWAKK
>1757
FLGWLFKWAWK
>1758
FLGWLFKWAWK
>1759
FLGWLFKWAWK
>1760
FLGWLFKWAWK
>1761
FLGWLFKWAWK
>1762
FLGWLFKWAWK
>1763
FLGWLFKWAWK
>1764
FLGWLFKWAWK
>1765
FLWWLFKWAWK
>1766
FLWWLFKWAWK
>1767
FLWWLFKWAWK
>1768
FLWWLFKWAWK
>1769
FLWWLFKWAWK
>1770
FLWWLFKWAWK
>1771
FLWWLFKWAWK
>1772
FLWWLFKWAWK
>1773
FALALKALKKALKKLKKALKKAL
>1774
FALALKALKKALKKLKKALKKAL
>1775
MPKWKVFKKIEKVGRNIRNGIVKAGPAIAVLGEAKALG
>1776
MPKWKVFKKIEKVGRNIRNGIVKAGPAIAVLGEAKALG
>1777
FAKKLAKKLKKLAKKLAKLALAL
>1778
FALAAKALKKLAKKLKKLAKKAL
>1779
FALALKALKKLLKKLKKLAKKAL
>1780
FALALKALKKLAKKLKKLAKKAL
>1781
FALAKLAKKAKAKLKKALKAL
>1782
FALALKALKKLKKALKKAL
>1783
FALALKALKKLKKALKKAL
>1784
FAKKLAKKLKKLAKLALAL
>1785
VALALKALKKALKKLKKALKKAL
>1786
FALALKKALKALKKAL
>1787
FAKKLAKLAKKLAKLAL
>1788
FAKKLAKLAKKLAKLALAL
>1791
FAKKLAKLAKKALAL
>1792
FALAKKALKKAKKAL
>1793
FAKKLAKKLKKLAKLALAK
>1794
GIGKFLKKAKKFGKAFVKILKK
>1795
FAKLLAKLAKKLL
>1796
FAKKLAKLALKLAKL
>1797
FAKKLAKKLAKLAL
>1798
FAKKLKKLAKLAKKL
>1799
FAKKALKALKKL
>1800
VAKLLAKLAKKLL
>1801
FAKLLAKLAKKL
>1802
VAKKLAKLAKKLAKLAL
>1803
KWKLFKKIGAVLKVL
>1804
FAKLLAKLAKKAL
>1805
FAKLLAKALKKLL
>1806
FAKLLKLAAKKLL
>1807
FAKLLAKKLL
>1808
FAKKLAKALL
>1809
FAKKLAKKLL
>1810
FAKLAKKLL
>1811
FAKKLAKLAKKLAKLAL
>1812
ILPWKWPWWPWRR
>1813
FAKALKALLKALKAL
>1814
FAKLLAKLAKAKL
>1815
FAKLLAKLAKLKL
>1816
FAKKLAKKLKKLAKKLAKKWKL
>1817
FAKKLAKKLKKLAKKLAK
>1818
FAKKLAKKLKKLAKKLAKKWKL
>1819
KWKLFKKKTKLFKKFAKKLAKKL
>1820
FAKKLAKKLAKAL
>1821
FAKKLAKKLAKLL
>1822
FAKKLAKKLAKAAL
>1823
FAKKLAKKAKLAKKL
>1824
FAKKLKKLAKKL
>1825
KTKLFKKFAKKLAKKLKKLAKKL
>1826
KWKLFKKKTKLFKKFAKKLAKKL
>1827
ILPWKWPWWPWRR
>1828
FAKALAKLAKKLL
>1829
FAKLLALALKLKL
>1830
FAKLLAKLAKAKA
>1831
FAKLLAKLAKAKG
>1832
FAKKLAKKLKKLAKKLAKLALALKALALKAL
>1833
FAKKLAKKLKKLAKKLIGAVLKV
>1834
FAKLLAKALKLKL
>1835
FAKLLAKALKKAL
>1836
FAKLLAKALKKL
>1837
KWKLFKKALKKLKKALKKAL
>1838
KIAKVALAKLGIGAVLKVLTTGL
>1839
FAKKLAKLAKKL
>1840
MPKEKVFLKIEKMGRNIRN
>1841
GIGAVLKVLTTGLPALISWIKRKRQQ
>1842
FAKKLAKLAKKLAKAL
>1843
FAKKLLAKALKL
>1844
FAKFLAKFLKKAL
>1845
FAKLLFKALKKAL
>1846
FAKLLAKFLKKAL
>1847
FAKLLAKAFKKAL
>1848
FAKLFAKAFKKAL
>1849
FAKLLAKALKKFL
>1850
FAKLLAKALKKFAL
>1851
FAKLLAKLAKKFAL
>1852
FAKLFAKLAKKFAL
>1853
FKLAFKLAKKAFL
>1854
FAKLLAKLAK
>1855
FAKLLAKLAKKVL
>1856
FAKLLAKLAKKIL
>1857
FAKLLAKLAKKEL
>1858
FAKLLAKLAKKSL
>1859
FAKLA
>1860
FAKLF
>1861
KAKLF
>1862
KWKLF
>1863
FGKGIGKVGKKLL
>1864
FAFGKGIGKVGKKLL
>1865
FAKAIAKIAFGKGIGKVGKKLL
>1866
FAKLWAKLAFGKGIGKVGKKLL
>1867
FAKLWAKLAKKL
>1868
FAKGVGKVGKKAL
>1869
FAFGKGIGKIGKKGL
>1870
FAKIIAKIAKIAKKIL
>1871
FAFAKIIAKIAKKII
>1872
FALALKA
>1873
KWKLAKKALALL
>1874
FAKIIAKIAKKI
>1875
FALALKALKKAL
>1876
FALKALKK
>1877
KYKKALKKLAKLL
>1878
FKRLAKIKVLRLAKIKR
>1879
FAKLAKKALAKLL
>1880
KAKLAKKALAKLL
>1881
KLALKLALKALKAAKLA
>1882
FAKLLAKLAKK
>1883
FAKLLAKLAKKGL
>1884
FALKALKKLKKALKKAL
>1885
VAKLLAKLAKKVL
>1886
YAKLLAKLAKKAL
>1887
KLLKLLLKLYKKLLKLL
>1888
FAVGLRAIKRALKKLRRGVRKVAKDL
>1889
KLAKKLAKLAKLAKAL
>1890
KLAKKLAKLAKLAKAL
>1891
FALALKALKKL
>1892
FALAKALKKAL
>1893
FALALKLAKKAL
>1894
FALLKL
>1895
FALALKALKK
>1896
FALKALKKAL
>1897
FALLKALKKAL
>1898
KFKKLAKKF
>1899
KFKKLAKKW
>1900
FALALKALKKA
>1901
FALLKALLKKAL
>1902
FALALKLAKKL
>1903
LKKLAKLALAF
>1904
VALALKALKKL
>1905
FALALKLKKL
>1906
FALALKAKKL
>1907
FALA
>1908
WALAL
>1909
GIGKFLHAAKKFAKAFVAEIMNS
>1910
FAKKFAKKFKKFAKKFAKFAFAF
>1911
KKVVFKVKFK
>1912
FKVKFKVKVK
>1913
LPKWKVFKKIEKVGRNIRNGIVKAGPAIAVLGEAKALG
>1914
FAKKLAKKLKKLAKKLAKLAKKL
>1915
FAKKLAKLAKKLAKLALAL
>1916
VAKFLAKFLKKAL
>1917
VAKKFAKKFKKFAKKFAKFAFAF
>1918
VAKKLAKLAKKLAKLALAL
>1919
VAKKLAKLAKKLLAL
>1920
VAKLLAKALKKLL
>1921
VALALKALKKALKKLKKALKKAL
>1922
VALALKALKKALKKLKKALKKAL
>1923
VALALKALKKLAKKLKKLAKKAL
>1924
FAKLLAKLAKKAA
>1925
FALALKALKKALKKLKKALKKAL
>1926
FALALKALKKALKKLKKALKKAL
>1927
MPKWKVFKKIEKVGRNIRNGIVKAGPAIAVLGEAKALG
>1928
MPKWKVFKKIEKVGRNIRNGIVKAGPAIAVLGEAKALG
>1929
FAKKLAKKLKKLAKKLAKLALAL
>1930
FALAAKALKKLAKKLKKLAKKAL
>1931
FALALKALKKLLKKLKKLAKKAL
>1932
FALALKALKKLAKKLKKLAKKAL
>1933
FALAKLAKKAKAKLKKALKAL
>1934
FALALKALKKLKKALKKAL
>1935
FALALKALKKLKKALKKAL
>1936
FAKKLAKKLKKLAKLALAL
>1937
VALALKALKKALKKLKKALKKAL
>1938
FALALKKALKALKKAL
>1939
FAKKLAKLAKKLAKLAL
>1940
FAKKLAKLAKKLAKLALAL
>1942
FAKKLAKLAKKLLAL
>1944
FALAKKALKKAKKAL
>1945
FAKKLAKKLKKLAKLALAK
>1946
GIGKFLKKAKKFGKAFVKILKK
>1947
FAKLLAKLAKKLL
>1948
FAKKLAKLALKLAKL
>1949
FAKKLAKKLAKLAL
>1950
FAKKLKKLAKLAKKL
>1951
FAKKALKALKKL
>1952
VAKLLAKLAKKLL
>1953
FAKLLAKLAKKL
>1954
VAKKLAKLAKKLAKLAL
>1955
KWKLFKKIGAVLKVL
>1956
FAKLLAKLAKKAL
>1957
FAKLLAKALKKLL
>1958
FAKLLKLAAKKLL
>1959
FAKLLAKKLL
>1960
FAKKLAKALL
>1961
FAKKLAKKLL
>1962
FAKLAKKLL
>1963
FAKKLAKLAKKLAKLAL
>1964
ILPWKWPWWPWRR
>1965
FAKALKALLKALKAL
>1966
FAKLLAKLAKAKL
>1967
FAKLLAKLAKLKL
>1968
FAKKLAKKLKKLAKKLAKKWKL
>1969
FAKKLAKKLKKLAKKLAK
>1970
FAKKLAKKLKKLAKKLAKKWKL
>1971
KWKLFKKKTKLFKKFAKKLAKKL
>1972
FAKKLAKKLAKAL
>1973
FAKKLAKKLAKLL
>1974
FAKKLAKKLAKAAL
>1975
FAKKLAKKAKLAKKL
>1976
FAKKLKKLAKKL
>1977
KTKLFKKFAKKLAKKLKKLAKKL
>1978
KWKLFKKKTKLFKKFAKKLAKKL
>1979
ILPWKWPWWPWRR
>1980
FAKALAKLAKKLL
>1981
FAKLLALALKLKL
>1982
FAKLLAKLAKAKA
>1983
FAKLLAKLAKAKG
>1984
FAKKLAKKLKKLAKKLAKLALALKALALKAL
>1985
FAKKLAKKLKKLAKKLIGAVLKV
>1986
FAKLLAKALKLKL
>1987
FAKLLAKALKKAL
>1988
FAKLLAKALKKL
>1989
KWKLFKKALKKLKKALKKAL
>1990
KIAKVALAKLGIGAVLKVLTTGL
>1991
FAKKLAKLAKKL
>1992
MPKEKVFLKIEKMGRNIRN
>1993
GIGAVLKVLTTGLPALISWIKRKRQQ
>1994
FAKKLAKLAKKLAKAL
>1995
FAKKLLAKALKL
>1996
FAKFLAKFLKKAL
>1997
FAKLLFKALKKAL
>1998
FAKLLAKFLKKAL
>1999
FAKLLAKAFKKAL
>2000
FAKLFAKAFKKAL
>2001
FAKLLAKALKKFL
>2002
FAKLLAKALKKFAL
>2003
FAKLLAKLAKKFAL
>2004
FAKLFAKLAKKFAL
>2005
FKLAFKLAKKAFL
>2006
FAKLLAKLAK
>2007
FAKLLAKLAKKVL
>2008
FAKLLAKLAKKIL
>2009
FAKLLAKLAKKEL
>2010
FAKLLAKLAKKSL
>2011
FAKLA
>2012
FAKLF
>2013
KAKLF
>2014
KWKLF
>2015
FGKGIGKVGKKLL
>2016
FAFGKGIGKVGKKLL
>2017
FAKAIAKIAFGKGIGKVGKKLL
>2018
FAKLWAKLAFGKGIGKVGKKLL
>2019
FAKLWAKLAKKL
>2020
FAKGVGKVGKKAL
>2021
FAFGKGIGKIGKKGL
>2022
FAKIIAKIAKIAKKIL
>2023
FAFAKIIAKIAKKII
>2024
FALALKA
>2025
KWKLAKKALALL
>2026
FAKIIAKIAKKI
>2027
FALALKALKKAL
>2028
FALKALKK
>2029
KYKKALKKLAKLL
>2030
FKRLAKIKVLRLAKIKR
>2031
FAKLAKKALAKLL
>2032
KAKLAKKALAKLL
>2033
KLALKLALKALKAAKLA
>2034
FAKLLAKLAKK
>2035
FAKLLAKLAKKGL
>2036
FALKALKKLKKALKKAL
>2037
VAKLLAKLAKKVL
>2038
YAKLLAKLAKKAL
>2039
KLLKLLLKLYKKLLKLL
>2040
FAVGLRAIKRALKKLRRGVRKVAKDL
>2041
KLAKKLAKLAKLAKAL
>2042
KLAKKLAKLAKLAKAL
>2043
KWKKLAKKW
>2044
FALAKALKKAL
>2045
FALALKLAKKAL
>2046
FALLKL
>2047
FALALKALKK
>2048
FALKALKKAL
>2049
FALLKALKKAL
>2050
KFKKLAKKF
>2051
KFKKLAKKW
>2052
FALALKALKKA
>2053
FALLKALLKKAL
>2054
FALALKLAKKL
>2055
LKKLAKLALAF
>2056
VALALKALKKL
>2057
FALALKLKKL
>2058
FALALKAKKL
>2059
FALA
>2060
WALAL
>2061
GIGKFLHAAKKFAKAFVAEIMNS
>2062
FAKKFAKKFKKFAKKFAKFAFAF
>2063
KKVVFKVKFK
>2064
FKVKFKVKVK
>2065
LPKWKVFKKIEKVGRNIRNGIVKAGPAIAVLGEAKALG
>2066
FAKKLAKKLKKLAKKLAKLAKKL
>2067
FAKKLAKLAKKLAKLALAL
>2068
VAKFLAKFLKKAL
>2069
VAKKFAKKFKKFAKKFAKFAFAF
>2070
FAKKLAKLAKKLAKLALAL
>2071
FAKKLAKLAKKLLAL
>2072
VAKLLAKALKKLL
>2073
VALALKALKKALKKLKKALKKAL
>2074
VALALKALKKALKKLKKALKKAL
>2075
FALALKALKKLAKKLKKLAKKAL
>2076
FAKLLAKLAKKAA
>2077
FALALKALKKALKKLKKALKKAL
>2078
FALALKALKKALKKLKKALKKAL
>2079
MPKWKVFKKIEKVGRNIRNGIVKAGPAIAVLGEAKALG
>2080
MPKWKVFKKIEKVGRNIRNGIVKAGPAIAVLGEAKALG
>2081
FAKKLAKKLKKLAKKLAKLALAL
>2082
FALAAKALKKLAKKLKKLAKKAL
>2083
FALALKALKKLLKKLKKLAKKAL
>2084
FALALKALKKLAKKLKKLAKKAL
>2085
FALAKLAKKAKAKLKKALKAL
>2086
FALALKALKKLKKALKKAL
>2087
FALALKALKKLKKALKKAL
>2088
FAKKLAKKLKKLAKLALAL
>2089
VALALKALKKALKKLKKALKKAL
>2090
FALALKKALKALKKAL
>2091
FAKKLAKLAKKLAKLAL
>2092
FAKKLAKLAKKLAKLALAL
>2094
FAKKLAKLAKKLLAL
>2095
FAKKLAKLAKKALAL
>2097
FAKKLAKKLKKLAKLALAK
>2098
GIGKFLKKAKKFGKAFVKILKK
>2099
FAKLLAKLAKKLL
>2100
FAKKLAKLALKLAKL
>2101
FAKKLAKKLAKLAL
>2102
FAKKLKKLAKLAKKL
>2103
FAKKALKALKKL
>2104
VAKLLAKLAKKLL
>2105
FAKLLAKLAKKL
>2106
VAKKLAKLAKKLAKLAL
>2107
KWKLFKKIGAVLKVL
>2108
FAKLLAKLAKKAL
>2109
FAKLLAKALKKLL
>2110
FAKLLKLAAKKLL
>2111
FAKLLAKKLL
>2112
FAKKLAKALL
>2113
FAKKLAKKLL
>2114
FAKLAKKLL
>2115
FAKKLAKLAKKLAKLAL
>2116
ILPWKWPWWPWRR
>2117
FAKALKALLKALKAL
>2118
FAKLLAKLAKAKL
>2119
FAKLLAKLAKLKL
>2120
FAKKLAKKLKKLAKKLAKKWKL
>2121
FAKKLAKKLKKLAKKLAK
>2122
FAKKLAKKLKKLAKKLAKKWKL
>2123
KWKLFKKKTKLFKKFAKKLAKKL
>2124
FAKKLAKKLAKAL
>2125
FAKKLAKKLAKLL
>2126
FAKKLAKKLAKAAL
>2127
FAKKLAKKAKLAKKL
>2128
FAKKLKKLAKKL
>2129
KTKLFKKFAKKLAKKLKKLAKKL
>2130
KWKLFKKKTKLFKKFAKKLAKKL
>2131
ILPWKWPWWPWRR
>2132
FAKALAKLAKKLL
>2133
FAKLLALALKLKL
>2134
FAKLLAKLAKAKA
>2135
FAKLLAKLAKAKG
>2136
FAKKLAKKLKKLAKKLAKLALALKALALKAL
>2137
FAKKLAKKLKKLAKKLIGAVLKV
>2138
FAKLLAKALKLKL
>2139
FAKLLAKALKKAL
>2140
FAKLLAKALKKL
>2141
KWKLFKKALKKLKKALKKAL
>2142
KIAKVALAKLGIGAVLKVLTTGL
>2143
FAKKLAKLAKKL
>2144
MPKEKVFLKIEKMGRNIRN
>2145
GIGAVLKVLTTGLPALISWIKRKRQQ
>2146
FAKKLAKLAKKLAKAL
>2147
FAKKLLAKALKL
>2148
FAKFLAKFLKKAL
>2149
FAKLLFKALKKAL
>2150
FAKLLAKFLKKAL
>2151
FAKLLAKAFKKAL
>2152
FAKLFAKAFKKAL
>2153
FAKLLAKALKKFL
>2154
FAKLLAKALKKFAL
>2155
FAKLLAKLAKKFAL
>2156
FAKLFAKLAKKFAL
>2157
FKLAFKLAKKAFL
>2158
FAKLLAKLAK
>2159
FAKLLAKLAKKVL
>2160
FAKLLAKLAKKIL
>2161
FAKLLAKLAKKEL
>2162
FAKLLAKLAKKSL
>2163
FAKLA
>2164
FAKLF
>2165
KAKLF
>2166
KWKLF
>2167
FGKGIGKVGKKLL
>2168
FAFGKGIGKVGKKLL
>2169
FAKAIAKIAFGKGIGKVGKKLL
>2170
FAKLWAKLAFGKGIGKVGKKLL
>2171
FAKLWAKLAKKL
>2172
FAKGVGKVGKKAL
>2173
FAFGKGIGKIGKKGL
>2174
FAKIIAKIAKIAKKIL
>2175
FAFAKIIAKIAKKII
>2176
FALALKA
>2177
KWKLAKKALALL
>2178
FAKIIAKIAKKI
>2179
FALALKALKKAL
>2180
FALKALKK
>2181
KYKKALKKLAKLL
>2182
FKRLAKIKVLRLAKIKR
>2183
FAKLAKKALAKLL
>2184
KAKLAKKALAKLL
>2185
KLALKLALKALKAAKLA
>2186
FAKLLAKLAKK
>2187
FAKLLAKLAKKGL
>2188
FALKALKKLKKALKKAL
>2189
VAKLLAKLAKKVL
>2190
YAKLLAKLAKKAL
>2191
KLLKLLLKLYKKLLKLL
>2192
FAVGLRAIKRALKKLRRGVRKVAKDL
>2193
KLAKKLAKLAKLAKAL
>2194
KLAKKLAKLAKLAKAL
>2195
FALALKALKKL
>2196
FALAKALKKAL
>2197
FALALKLAKKAL
>2198
FALLKL
>2199
FALALKALKK
>2200
FALKALKKAL
>2201
FALLKALKKAL
>2202
KFKKLAKKF
>2203
KFKKLAKKW
>2204
FALALKALKKA
>2205
FALLKALLKKAL
>2206
FALALKLAKKL
>2207
LKKLAKLALAF
>2208
VALALKALKKL
>2209
FALALKLKKL
>2210
FALALKAKKL
>2211
FALA
>2212
WALAL
>2213
GIGKFLHAAKKFAKAFVAEIMNS
>2214
FAKKFAKKFKKFAKKFAKFAFAF
>2215
KKVVFKVKFK
>2216
FKVKFKVKVK
>2217
LPKWKVFKKIEKVGRNIRNGIVKAGPAIAVLGEAKALG
>2218
FAKKLAKKLKKLAKKLAKLAKKL
>2219
VAKALKALLKALKAL
>2220
VAKFLAKFLKKAL
>2221
VAKKFAKKFKKFAKKFAKFAFAF
>2222
VAKKLAKLAKKLAKLALAL
>2223
VAKKLAKLAKKLLAL
>2224
VAKLLAKALKKLL
>2225
VALALKALKKALKKLKKALKKAL
>2226
VALALKALKKALKKLKKALKKAL
>2227
FALALKALKKLAKKLKKLAKKAL
>2228
FAKLLAKLAKKAA
>2229
FALALKALKKALKKLKKALKKAL
>2230
FALALKALKKALKKLKKALKKAL
>2231
MPKWKVFKKIEKVGRNIRNGIVKAGPAIAVLGEAKALG
>2232
MPKWKVFKKIEKVGRNIRNGIVKAGPAIAVLGEAKALG
>2233
FAKKLAKKLKKLAKKLAKLALAL
>2234
FALAAKALKKLAKKLKKLAKKAL
>2235
FALALKALKKLLKKLKKLAKKAL
>2236
FALALKALKKLAKKLKKLAKKAL
>2237
FALAKLAKKAKAKLKKALKAL
>2238
FALALKALKKLKKALKKAL
>2239
FALALKALKKLKKALKKAL
>2240
FAKKLAKKLKKLAKLALAL
>2241
VALALKALKKALKKLKKALKKAL
>2242
FALALKKALKALKKAL
>2243
FAKKLAKLAKKLAKLAL
>2244
FAKKLAKLAKKLAKLALAL
>2246
FAKKLAKLAKKLLAL
>2247
FAKKLAKLAKKALAL
>2248
FALAKKALKKAKKAL
>2250
GIGKFLKKAKKFGKAFVKILKK
>2251
FAKLLAKLAKKLL
>2252
FAKKLAKLALKLAKL
>2253
FAKKLAKKLAKLAL
>2254
FAKKLKKLAKLAKKL
>2255
FAKKALKALKKL
>2256
VAKLLAKLAKKLL
>2257
FAKLLAKLAKKL
>2258
VAKKLAKLAKKLAKLAL
>2259
KWKLFKKIGAVLKVL
>2260
FAKLLAKLAKKAL
>2261
FAKLLAKALKKLL
>2262
FAKLLKLAAKKLL
>2263
FAKLLAKKLL
>2264
FAKKLAKALL
>2265
FAKKLAKKLL
>2266
FAKLAKKLL
>2267
FAKKLAKLAKKLAKLAL
>2268
ILPWKWPWWPWRR
>2269
FAKALKALLKALKAL
>2270
FAKLLAKLAKAKL
>2271
FAKLLAKLAKLKL
>2272
FAKKLAKKLKKLAKKLAKKWKL
>2273
FAKKLAKKLKKLAKKLAK
>2274
FAKKLAKKLKKLAKKLAKKWKL
>2275
KWKLFKKKTKLFKKFAKKLAKKL
>2276
FAKKLAKKLAKAL
>2277
FAKKLAKKLAKLL
>2278
FAKKLAKKLAKAAL
>2279
FAKKLAKKAKLAKKL
>2280
FAKKLKKLAKKL
>2281
KTKLFKKFAKKLAKKLKKLAKKL
>2282
KWKLFKKKTKLFKKFAKKLAKKL
>2283
ILPWKWPWWPWRR
>2284
FAKALAKLAKKLL
>2285
FAKLLALALKLKL
>2286
FAKLLAKLAKAKA
>2287
FAKLLAKLAKAKG
>2288
FAKKLAKKLKKLAKKLAKLALALKALALKAL
>2289
FAKKLAKKLKKLAKKLIGAVLKV
>2290
FAKLLAKALKLKL
>2291
FAKLLAKALKKAL
>2292
FAKLLAKALKKL
>2293
KWKLFKKALKKLKKALKKAL
>2294
KIAKVALAKLGIGAVLKVLTTGL
>2295
FAKKLAKLAKKL
>2296
MPKEKVFLKIEKMGRNIRN
>2297
GIGAVLKVLTTGLPALISWIKRKRQQ
>2298
FAKKLAKLAKKLAKAL
>2299
FAKKLLAKALKL
>2300
FAKFLAKFLKKAL
>2301
FAKLLFKALKKAL
>2302
FAKLLAKFLKKAL
>2303
FAKLLAKAFKKAL
>2304
FAKLFAKAFKKAL
>2305
FAKLLAKALKKFL
>2306
FAKLLAKALKKFAL
>2307
FAKLLAKLAKKFAL
>2308
FAKLFAKLAKKFAL
>2309
FKLAFKLAKKAFL
>2310
FAKLLAKLAK
>2311
FAKLLAKLAKKVL
>2312
FAKLLAKLAKKIL
>2313
FAKLLAKLAKKEL
>2314
FAKLLAKLAKKSL
>2315
FAKLA
>2316
FAKLF
>2317
KAKLF
>2318
KWKLF
>2319
FGKGIGKVGKKLL
>2320
FAFGKGIGKVGKKLL
>2321
FAKAIAKIAFGKGIGKVGKKLL
>2322
FAKLWAKLAFGKGIGKVGKKLL
>2323
FAKLWAKLAKKL
>2324
FAKGVGKVGKKAL
>2325
FAFGKGIGKIGKKGL
>2326
FAKIIAKIAKIAKKIL
>2327
FAFAKIIAKIAKKII
>2328
FALALKA
>2329
KWKLAKKALALL
>2330
FAKIIAKIAKKI
>2331
FALALKALKKAL
>2332
FALKALKK
>2333
KYKKALKKLAKLL
>2334
FKRLAKIKVLRLAKIKR
>2335
FAKLAKKALAKLL
>2336
KAKLAKKALAKLL
>2337
KLALKLALKALKAAKLA
>2338
FAKLLAKLAKK
>2339
FAKLLAKLAKKGL
>2340
FALKALKKLKKALKKAL
>2341
VAKLLAKLAKKVL
>2342
YAKLLAKLAKKAL
>2343
KLLKLLLKLYKKLLKLL
>2344
FAVGLRAIKRALKKLRRGVRKVAKDL
>2345
KLAKKLAKLAKLAKAL
>2346
KLAKKLAKLAKLAKAL
>2347
FALALKALKKL
>2348
FALAKALKKAL
>2349
FALALKLAKKAL
>2350
FALLKL
>2351
FALALKALKK
>2352
FALKALKKAL
>2353
FALLKALKKAL
>2354
KFKKLAKKF
>2355
KFKKLAKKW
>2356
FALALKALKKA
>2357
FALLKALLKKAL
>2358
FALALKLAKKL
>2359
LKKLAKLALAF
>2360
VALALKALKKL
>2361
FALALKLKKL
>2362
FALALKAKKL
>2363
FALA
>2364
WALAL
>2365
GIGKFLHAAKKFAKAFVAEIMNS
>2366
FAKKFAKKFKKFAKKFAKFAFAF
>2367
KKVVFKVKFK
>2368
FKVKFKVKVK
>2369
LPKWKVFKKIEKVGRNIRNGIVKAGPAIAVLGEAKALG
>2370
FAKKLAKKLKKLAKKLAKLAKKL
>2371
VAKALAKALLKALKAL
>2372
VAKFLAKFLKKAL
>2373
VAKKFAKKFKKFAKKFAKFAFAF
>2374
VAKKLAKLAKKLAKLALAL
>2375
VAKKLAKLAKKLLAL
>2376
VAKLLAKALKKLL
>2377
VALALKALKKALKKLKKALKKAL
>2378
VALALKALKKALKKLKKALKKAL
>2379
VALALKALKKLAKKLKKLAKKAL
>2380
FAKLLAKLAKKAA
>2381
FALALKALKKALKKLKKALKKAL
>2382
FALALKALKKALKKLKKALKKAL
>2383
MPKWKVFKKIEKVGRNIRNGIVKAGPAIAVLGEAKALG
>2384
MPKWKVFKKIEKVGRNIRNGIVKAGPAIAVLGEAKALG
>2385
FAKKLAKKLKKLAKKLAKLALAL
>2386
FALAAKALKKLAKKLKKLAKKAL
>2387
FALALKALKKLLKKLKKLAKKAL
>2388
FALALKALKKLAKKLKKLAKKAL
>2389
FALAKLAKKAKAKLKKALKAL
>2390
FALALKALKKLKKALKKAL
>2391
FALALKALKKLKKALKKAL
>2392
FAKKLAKKLKKLAKLALAL
>2393
VALALKALKKALKKLKKALKKAL
>2394
FALALKKALKALKKAL
>2395
FAKKLAKLAKKLAKLAL
>2396
FAKKLAKLAKKLAKLALAL
>2398
FAKKLAKLAKKLLAL
>2399
FAKKLAKLAKKALAL
>2400
FALAKKALKKAKKAL
>2401
FAKKLAKKLKKLAKLALAK
>2403
FAKLLAKLAKKLL
>2404
FAKKLAKLALKLAKL
>2405
FAKKLAKKLAKLAL
>2406
FAKKLKKLAKLAKKL
>2407
FAKKALKALKKL
>2408
VAKLLAKLAKKLL
>2409
FAKLLAKLAKKL
>2410
VAKKLAKLAKKLAKLAL
>2411
KWKLFKKIGAVLKVL
>2412
FAKLLAKLAKKAL
>2413
FAKLLAKALKKLL
>2414
FAKLLKLAAKKLL
>2415
FAKLLAKKLL
>2416
FAKKLAKALL
>2417
FAKKLAKKLL
>2418
FAKLAKKLL
>2419
FAKKLAKLAKKLAKLAL
>2420
ILPWKWPWWPWRR
>2421
FAKALKALLKALKAL
>2422
FAKLLAKLAKAKL
>2423
FAKLLAKLAKLKL
>2424
FAKKLAKKLKKLAKKLAKKWKL
>2425
FAKKLAKKLKKLAKKLAK
>2426
FAKKLAKKLKKLAKKLAKKWKL
>2427
KWKLFKKKTKLFKKFAKKLAKKL
>2428
FAKKLAKKLAKAL
>2429
FAKKLAKKLAKLL
>2430
FAKKLAKKLAKAAL
>2431
FAKKLAKKAKLAKKL
>2432
FAKKLKKLAKKL
>2433
KTKLFKKFAKKLAKKLKKLAKKL
>2434
KWKLFKKKTKLFKKFAKKLAKKL
>2435
ILPWKWPWWPWRR
>2436
FAKALAKLAKKLL
>2437
FAKLLAKLAKKAA
>2438
FAKLLALALKLKL
>2439
FAKLLAKLAKAKA
>2440
FAKLLAKLAKAKG
>2441
FAKKLAKKLKKLAKKLAKLALALKALALKAL
>2442
FAKKLAKKLKKLAKKLIGAVLKV
>2443
FAKLLAKALKLKL
>2444
FAKLLAKALKKAL
>2445
FAKLLAKALKKL
>2446
KWKLFKKALKKLKKALKKAL
>2447
KIAKVALAKLGIGAVLKVLTTGL
>2448
FAKKLAKLAKKL
>2449
MPKEKVFLKIEKMGRNIRN
>2450
GIGAVLKVLTTGLPALISWIKRKRQQ
>2451
FAKKLAKLAKKLAKAL
>2452
FAKKLLAKALKL
>2453
FAKFLAKFLKKAL
>2454
FAKLLFKALKKAL
>2455
FAKLLAKFLKKAL
>2456
FAKLLAKAFKKAL
>2457
FAKLFAKAFKKAL
>2458
FAKLLAKALKKFL
>2459
FAKLLAKALKKFAL
>2460
FAKLLAKLAKKFAL
>2461
FAKLFAKLAKKFAL
>2462
FKLAFKLAKKAFL
>2463
FAKLLAKLAK
>2464
FAKLLAKLAKKVL
>2465
FAKLLAKLAKKIL
>2466
FAKLLAKLAKKEL
>2467
FAKLLAKLAKKSL
>2468
FAKLA
>2469
FAKLF
>2470
KAKLF
>2471
KWKLF
>2472
FGKGIGKVGKKLL
>2473
FAFGKGIGKVGKKLL
>2474
FAKAIAKIAFGKGIGKVGKKLL
>2475
FAKLWAKLAFGKGIGKVGKKLL
>2476
FAKLWAKLAKKL
>2477
FAKGVGKVGKKAL
>2478
FAFGKGIGKIGKKGL
>2479
FAKIIAKIAKIAKKIL
>2480
FAFAKIIAKIAKKII
>2481
FALALKA
>2482
KWKLAKKALALL
>2483
FAKIIAKIAKKI
>2484
FALALKALKKAL
>2485
FALKALKK
>2486
KYKKALKKLAKLL
>2487
FKRLAKIKVLRLAKIKR
>2488
FAKLAKKALAKLL
>2489
KAKLAKKALAKLL
>2490
KLALKLALKALKAAKLA
>2491
FAKLLAKLAKK
>2492
FAKLLAKLAKKGL
>2493
FALKALKKLKKALKKAL
>2494
VAKLLAKLAKKVL
>2495
YAKLLAKLAKKAL
>2496
KLLKLLLKLYKKLLKLL
>2497
FAVGLRAIKRALKKLRRGVRKVAKDL
>2498
KLAKKLAKLAKLAKAL
>2499
KLAKKLAKLAKLAKAL
>2500
FALALKALKKL
>2501
FALAKALKKAL
>2502
FALALKLAKKAL
>2503
FALLKL
>2504
FALALKALKK
>2505
FALKALKKAL
>2506
FALLKALKKAL
>2507
KFKKLAKKF
>2508
KFKKLAKKW
>2509
FALALKALKKA
>2510
FALLKALLKKAL
>2511
FALALKLAKKL
>2512
LKKLAKLALAF
>2513
VALALKALKKL
>2514
FALALKLKKL
>2515
FALALKAKKL
>2516
FALA
>2517
WALAL
>2518
GIGKFLHAAKKFAKAFVAEIMNS
>2519
FAKKFAKKFKKFAKKFAKFAFAF
>2520
KKVVFKVKFK
>2521
FKVKFKVKVK
>2522
LPKWKVFKKIEKVGRNIRNGIVKAGPAIAVLGEAKALG
>2523
FAKKLAKKLKKLAKKLAKLAKKL
>2524
FALALKALKKALKKLKKALKKAL
>2525
FALALKALKKALKKLKKALKKAL
>2526
MPKWKVFKKIEKVGRNIRNGIVKAGPAIAVLGEAKALG
>2527
MPKWKVFKKIEKVGRNIRNGIVKAGPAIAVLGEAKALG
>2528
FAKKLAKKLKKLAKKLAKLALAL
>2529
FALAAKALKKLAKKLKKLAKKAL
>2530
FALALKALKKLLKKLKKLAKKAL
>2531
FALALKALKKLAKKLKKLAKKAL
>2532
FALAKLAKKAKAKLKKALKAL
>2533
FALALKALKKLKKALKKAL
>2534
FALALKALKKLKKALKKAL
>2535
FAKKLAKKLKKLAKLALAL
>2536
VALALKALKKALKKLKKALKKAL
>2537
FALALKKALKALKKAL
>2538
FAKKLAKLAKKLAKLAL
>2539
FAKKLAKLAKKLAKLALAL
>2541
FAKKLAKLAKKLLAL
>2542
FAKKLAKLAKKALAL
>2543
FALAKKALKKAKKAL
>2544
FAKKLAKKLKKLAKLALAK
>2545
GIGKFLKKAKKFGKAFVKILKK
>2547
FAKKLAKLALKLAKL
>2548
FAKKLAKKLAKLAL
>2549
FAKKLKKLAKLAKKL
>2550
FAKKALKALKKL
>2551
VAKLLAKLAKKLL
>2552
FAKLLAKLAKKL
>2553
VAKKLAKLAKKLAKLAL
>2554
KWKLFKKIGAVLKVL
>2555
FAKLLAKLAKKAL
>2556
FAKLLAKALKKLL
>2557
FAKLLKLAAKKLL
>2558
FAKLLAKKLL
>2559
FAKKLAKALL
>2560
FAKKLAKKLL
>2561
FAKLAKKLL
>2562
FAKKLAKLAKKLAKLAL
>2563
ILPWKWPWWPWRR
>2564
FAKALKALLKALKAL
>2565
FAKLLAKLAKAKL
>2566
FAKLLAKLAKLKL
>2567
FAKKLAKKLKKLAKKLAKKWKL
>2568
FAKKLAKKLKKLAKKLAK
>2569
FAKKLAKKLKKLAKKLAKKWKL
>2570
KWKLFKKKTKLFKKFAKKLAKKL
>2571
FAKKLAKKLAKAL
>2572
FAKKLAKKLAKLL
>2573
FAKKLAKKLAKAAL
>2574
FAKKLAKKAKLAKKL
>2575
FAKKLKKLAKKL
>2576
KTKLFKKFAKKLAKKLKKLAKKL
>2577
KWKLFKKKTKLFKKFAKKLAKKL
>2578
ILPWKWPWWPWRR
>2579
FAKALAKLAKKLL
>2580
FAKLLAKLAKKAA
>2581
FAKLLALALKLKL
>2582
FAKLLAKLAKAKA
>2583
FAKLLAKLAKAKG
>2584
FAKKLAKKLKKLAKKLAKLALALKALALKAL
>2585
FAKKLAKKLKKLAKKLIGAVLKV
>2586
FAKLLAKALKLKL
>2587
FAKLLAKALKKAL
>2588
FAKLLAKALKKL
>2589
KWKLFKKALKKLKKALKKAL
>2590
KIAKVALAKLGIGAVLKVLTTGL
>2591
FAKKLAKLAKKL
>2592
MPKEKVFLKIEKMGRNIRN
>2593
GIGAVLKVLTTGLPALISWIKRKRQQ
>2594
FAKKLAKLAKKLAKAL
>2595
FAKKLLAKALKL
>2596
FAKFLAKFLKKAL
>2597
FAKLLFKALKKAL
>2598
FAKLLAKFLKKAL
>2599
FAKLLAKAFKKAL
>2600
FAKLFAKAFKKAL
>2601
FAKLLAKALKKFL
>2602
FAKLLAKALKKFAL
>2603
FAKLLAKLAKKFAL
>2604
FAKLFAKLAKKFAL
>2605
FKLAFKLAKKAFL
>2606
FAKLLAKLAK
>2607
FAKLLAKLAKKVL
>2608
FAKLLAKLAKKIL
>2609
FAKLLAKLAKKEL
>2610
FAKLLAKLAKKSL
>2611
FAKLA
>2612
FAKLF
>2613
KAKLF
>2614
KWKLF
>2615
FGKGIGKVGKKLL
>2616
FAFGKGIGKVGKKLL
>2617
FAKAIAKIAFGKGIGKVGKKLL
>2618
FAKLWAKLAFGKGIGKVGKKLL
>2619
FAKLWAKLAKKL
>2620
FAKGVGKVGKKAL
>2621
FAFGKGIGKIGKKGL
>2622
FAKIIAKIAKIAKKIL
>2623
FAFAKIIAKIAKKII
>2624
FALALKA
>2625
KWKLAKKALALL
>2626
FAKIIAKIAKKI
>2627
FALALKALKKAL
>2628
FALKALKK
>2629
KYKKALKKLAKLL
>2630
FKRLAKIKVLRLAKIKR
>2631
FAKLAKKALAKLL
>2632
KAKLAKKALAKLL
>2633
KLALKLALKALKAAKLA
>2634
FAKLLAKLAKK
>2635
FAKLLAKLAKKGL
>2636
FALKALKKLKKALKKAL
>2637
VAKLLAKLAKKVL
>2638
YAKLLAKLAKKAL
>2639
KLLKLLLKLYKKLLKLL
>2640
FAVGLRAIKRALKKLRRGVRKVAKDL
>2641
KLAKKLAKLAKLAKAL
>2642
KLAKKLAKLAKLAKAL
>2643
FALALKALKKL
>2644
FALAKALKKAL
>2645
FALALKLAKKAL
>2646
FALLKL
>2647
FALALKALKK
>2648
FALKALKKAL
>2649
FALLKALKKAL
>2650
KFKKLAKKF
>2651
KFKKLAKKW
>2652
FALALKALKKA
>2653
FALLKALLKKAL
>2654
FALALKLAKKL
>2655
LKKLAKLALAF
>2656
VALALKALKKL
>2657
FALALKLKKL
>2658
FALALKAKKL
>2659
FALA
>2660
WALAL
>2661
GIGKFLHAAKKFAKAFVAEIMNS
>2662
FAKKFAKKFKKFAKKFAKFAFAF
>2663
KKVVFKVKFK
>2664
FKVKFKVKVK
>2665
LPKWKVFKKIEKVGRNIRNGIVKAGPAIAVLGEAKALG
>2666
FAKKLAKKLKKLAKKLAKLAKKL
>2667
FALALKALKKALKKLKKALKKAL
>2668
FALALKALKKALKKLKKALKKAL
>2669
MPKWKVFKKIEKVGRNIRNGIVKAGPAIAVLGEAKALG
>2670
MPKWKVFKKIEKVGRNIRNGIVKAGPAIAVLGEAKALG
>2671
FAKKLAKKLKKLAKKLAKLALAL
>2672
FALAAKALKKLAKKLKKLAKKAL
>2673
FALALKALKKLLKKLKKLAKKAL
>2674
FALALKALKKLAKKLKKLAKKAL
>2675
FALAKLAKKAKAKLKKALKAL
>2676
FALALKALKKLKKALKKAL
>2677
FALALKALKKLKKALKKAL
>2678
FAKKLAKKLKKLAKLALAL
>2679
VALALKALKKALKKLKKALKKAL
>2680
FALALKKALKALKKAL
>2681
FAKKLAKLAKKLAKLAL
>2682
FAKKLAKLAKKLAKLALAL
>2684
FAKKLAKLAKKLLAL
>2685
FAKKLAKLAKKALAL
>2686
FALAKKALKKAKKAL
>2687
FAKKLAKKLKKLAKLALAK
>2688
GIGKFLKKAKKFGKAFVKILKK
>2689
FAKLLAKLAKKLL
>2691
FAKKLAKKLAKLAL
>2692
FAKKLKKLAKLAKKL
>2693
FAKKALKALKKL
>2694
VAKLLAKLAKKLL
>2695
FAKLLAKLAKKL
>2696
VAKKLAKLAKKLAKLAL
>2697
KWKLFKKIGAVLKVL
>2698
FAKLLAKLAKKAL
>2699
FAKLLAKALKKLL
>2700
FAKLLKLAAKKLL
>2701
FAKLLAKKLL
>2702
FAKKLAKALL
>2703
FAKKLAKKLL
>2704
FAKLAKKLL
>2705
FAKKLAKLAKKLAKLAL
>2706
ILPWKWPWWPWRR
>2707
FAKALKALLKALKAL
>2708
FAKLLAKLAKAKL
>2709
FAKLLAKLAKLKL
>2710
FAKKLAKKLKKLAKKLAKKWKL
>2711
FAKKLAKKLKKLAKKLAK
>2712
FAKKLAKKLKKLAKKLAKKWKL
>2713
KWKLFKKKTKLFKKFAKKLAKKL
>2714
FAKKLAKKLAKAL
>2715
FAKKLAKKLAKLL
>2716
FAKKLAKKLAKAAL
>2717
FAKKLAKKAKLAKKL
>2718
FAKKLKKLAKKL
>2719
KTKLFKKFAKKLAKKLKKLAKKL
>2720
KWKLFKKKTKLFKKFAKKLAKKL
>2721
ILPWKWPWWPWRR
>2722
FAKALAKLAKKLL
>2723
FAKLLAKLAKKAA
>2724
FAKLLALALKLKL
>2725
FAKLLAKLAKAKA
>2726
FAKLLAKLAKAKG
>2727
FAKKLAKKLKKLAKKLAKLALALKALALKAL
>2728
FAKKLAKKLKKLAKKLIGAVLKV
>2729
FAKLLAKALKLKL
>2730
FAKLLAKALKKAL
>2731
FAKLLAKALKKL
>2732
KWKLFKKALKKLKKALKKAL
>2733
KIAKVALAKLGIGAVLKVLTTGL
>2734
FAKKLAKLAKKL
>2735
MPKEKVFLKIEKMGRNIRN
>2736
GIGAVLKVLTTGLPALISWIKRKRQQ
>2737
FAKKLAKLAKKLAKAL
>2738
FAKKLLAKALKL
>2739
FAKFLAKFLKKAL
>2740
FAKLLFKALKKAL
>2741
FAKLLAKFLKKAL
>2742
FAKLLAKAFKKAL
>2743
FAKLFAKAFKKAL
>2744
FAKLLAKALKKFL
>2745
FAKLLAKALKKFAL
>2746
FAKLLAKLAKKFAL
>2747
FAKLFAKLAKKFAL
>2748
FKLAFKLAKKAFL
>2749
FAKLLAKLAK
>2750
FAKLLAKLAKKVL
>2751
FAKLLAKLAKKIL
>2752
FAKLLAKLAKKEL
>2753
FAKLLAKLAKKSL
>2754
FAKLA
>2755
FAKLF
>2756
KAKLF
>2757
KWKLF
>2758
FGKGIGKVGKKLL
>2759
FAFGKGIGKVGKKLL
>2760
FAKAIAKIAFGKGIGKVGKKLL
>2761
FAKLWAKLAFGKGIGKVGKKLL
>2762
FAKLWAKLAKKL
>2763
FAKGVGKVGKKAL
>2764
FAFGKGIGKIGKKGL
>2765
FAKIIAKIAKIAKKIL
>2766
FAFAKIIAKIAKKII
>2767
FALALKA
>2768
KWKLAKKALALL
>2769
FAKIIAKIAKKI
>2770
FALALKALKKAL
>2771
FALKALKK
>2772
KYKKALKKLAKLL
>2773
FKRLAKIKVLRLAKIKR
>2774
FAKLAKKALAKLL
>2775
KAKLAKKALAKLL
>2776
KLALKLALKALKAAKLA
>2777
FAKLLAKLAKK
>2778
FAKLLAKLAKKGL
>2779
FALKALKKLKKALKKAL
>2780
VAKLLAKLAKKVL
>2781
YAKLLAKLAKKAL
>2782
KLLKLLLKLYKKLLKLL
>2783
FAVGLRAIKRALKKLRRGVRKVAKDL
>2784
KLAKKLAKLAKLAKAL
>2785
KLAKKLAKLAKLAKAL
>2786
FALALKALKKL
>2787
FALAKALKKAL
>2788
FALALKLAKKAL
>2789
FALLKL
>2790
FALALKALKK
>2791
FALKALKKAL
>2792
FALLKALKKAL
>2793
KFKKLAKKF
>2794
KFKKLAKKW
>2795
FALALKALKKA
>2796
FALLKALLKKAL
>2797
FALALKLAKKL
>2798
LKKLAKLALAF
>2799
VALALKALKKL
>2800
FALALKLKKL
>2801
FALALKAKKL
>2802
FALA
>2803
WALAL
>2804
GIGKFLHAAKKFAKAFVAEIMNS
>2805
FAKKFAKKFKKFAKKFAKFAFAF
>2806
KKVVFKVKFK
>2807
FKVKFKVKVK
>2808
LPKWKVFKKIEKVGRNIRNGIVKAGPAIAVLGEAKALG
>2809
FAKKLAKKLKKLAKKLAKLAKKL
>2810
RRRRRNWMWC
>2811
RRRRRWCMNW
>2812
RRRRRNWMWC
>2813
RRRRRWCMNW
>2814
RRRRRNWMWC
>2815
RRRRRWCMNW
>2816
RRRRRNWMWC
>2817
RRRRRWCMNW
>2818
RRRRRNWMWC
>2819
RRRRRWCMNW
>2820
RRRRRNWMWC
>2821
RRRRRWCMNW
>2822
RRRRRNWMWC
>2823
RRRRRWCMNW
>2824
RRRRRNWMWC
>2825
RRRRRWCMNW
>2826
RRRRRNWMWC
>2827
RRRRRWCMNW
>2828
RRRRRNWMWC
>2829
RRRRRWCMNW
>2830
RRRRRNWMWC
>2831
RRRRRWCMNW
>2832
RRRRRNWMWC
>2833
RRRRRWCMNW
>2834
RRRRRNWMWC
>2835
RRRRRWCMNW
>2839
GIIKKIIKKI
>2840
GIIKKIIKKIIKKI
>2841
GIIKKIIKKIIKKIIKKI
>2842
GIIKKIIKKI
>2843
GIIKKIIKKIIKKI
>2844
GIIKKIIKKIIKKIIKKI
>2845
ERRP
>2846
GLWSKIKEVGKEAAKAAAKAAGKAALGAVSEAV
>2847
GLWSKIKEVGKEAAKAAAKAAGKAALGAVSEAV
>2848
GLWSKIKEVGKEAAKAAAKAAGKAALGAVSEAV
>2849
GLWSKIKEVGKEAAKAAAKAAGKAALGAVSEAV
>2850
GLWSKIKEVGKEAAKAAAKAAGKAALGAVSEAV
>2851
FVDLKKIANIINSIF
>2852
FVDLKKIANIINSIF
>2853
FVDLKKIANIINSIF
>2854
FVDLKKIANIINSIF
>2872
DEVD
>2873
DEVD
>2874
DEVD
>2875
FVDLKKIANIINSIF
>2876
FVDLKKIANIINSIF
>2877
FVDLKKIANIINSIF
>2878
KWKLFKKIGAVLKVL
>2900
MNFNKLFVFVALVLAVCIGQSEAGWLKKIGKKIERVGQHTRDATIQTIGVAQQAANVAATLKG
>2925
GFIFHIIKGLFHAGKMIHGLV
>2926
GFIFHIIKGLFHAGKMIHGLV
>2927
GFIFHIIKGLFHAGKMIHGLV
>2928
GFIFHIIKGLFHAGKMIHGLV
>2929
GFIFHIIKGLFHAGKMIHGLV
>2930
GFIFHIIKGLFHAGKMIHGLV
>2931
GFIFHIIKGLFHAGKMIHGLV
>2932
GFIFHIIKGLFHAGKMIHGLV
>2933
GFIFHIIKGLFHAGKMIHGLV
>2934
GFIFHIIKGLFHAGKMIHGLV
>2935
GFIFHIIKGLFHAGKMIHGLV
>2936
GFIFHIIKGLFHAGKMIHGLV
>2937
GFIFHIIKGLFHAGKMIHGLV
>2938
GFIFHIIKGLFHAGKMIHGLV
>2939
GFIFHIIKGLFHAGKMIHGLV
>2940
GFIFHIIKGLFHAGKMIHGLV
>2941
GFIFHIIKGLFHAGKMIHGLV
>2942
GFIFHIIKGLFHAGKMIHGLV
>2943
GFIFHIIKGLFHAGKMIHGLV
>2944
GFIFHIIKGLFHAGKMIHGLV
>2945
GFIFHIIKGLFHAGKMIHGLV
>2946
GFIFHIIKGLFHAGKMIHGLV
>2947
GFIFHIIKGLFHAGKMIHGLV
>2948
GFIFHIIKGLFHAGKMIHGLV
>2973
FIFHIIKGLFHAGKMI
>2974
FIFHIIKGLFHAGKMI
>2975
FIFHIIKGLFHAGKMI
>2976
FIFHIIKGLFHAGKMI
>2977
FIFHIIKGLFHAGKMI
>2978
FIFHIIKGLFHAGKMI
>2979
FIFHIIKGLFHAGKMI
>2980
FIFHIIKGLFHAGKMI
>2981
FIFHIIKGLFHAGKMI
>2982
FIFHIIKGLFHAGKMI
>2983
FIFHIIKGLFHAGKMI
>2984
FIFHIIKGLFHAGKMI
>2985
FIFHIIKGLFHAGKMI
>2986
FIFHIIKGLFHAGKMI
>2987
FIFHIIKGLFHAGKMI
>2988
FIFHIIKGLFHAGKMI
>2989
FIFHIIKGLFHAGKMI
>2990
FIFHIIKGLFHAGKMI
>2991
FIFHIIKGLFHAGKMI
>2992
FIFHIIKGLFHAGKMI
>2993
FIFHIIKGLFHAGKMI
>2994
FIFHIIKGLFHAGKMI
>2995
FIFHIIKGLFHAGKMI
>2996
GFFALIPKIISSPLFKTLLSAVGSALSSSGGQE
>2997
GFFALIPKIISSPLFKTLLSAVGSALSSSGGQE
>2998
GFFALIPKIISSPLFKTLLSAVGSALSSSGGQE
>2999
GFFALIPKIISSPLFKTLLSAVGSALSSSGGQE
>3000
GFFALIPKIISSPLFKTLLSAVGSALSSSGGQE
>3001
GFFALIPKIISSPLFKTLLSAVGSALSSSGGQE
>3002
GFFALIPKIISSPLFKTLLSAVGSALSSSGGQE
>3003
GFFALIPKIISSPLFKTLLSAVGSALSSSGGQE
>3004
GFFALIPKIISSPLFKTLLSAVGSALSSSGGQE
>3005
GFFALIPKIISSPLFKTLLSAVGSALSSSGGQE
>3006
GFFALIPKIISSPLFKTLLSAVGSALSSSGGQE
>3007
GFFALIPKIISSPLFKTLLSAVGSALSSSGGQE
>3008
GFFALIPKIISSPLFKTLLSAVGSALSSSGGQE
>3009
GFFALIPKIISSPLFKTLLSAVGSALSSSGGQE
>3010
GFFALIPKIISSPLFKTLLSAVGSALSSSGGQE
>3011
GFFALIPKIISSPLFKTLLSAVGSALSSSGGQE
>3012
GFFALIPKIISSPLFKTLLSAVGSALSSSGGQE
>3013
GFFALIPKIISSPLFKTLLSAVGSALSSSGGQE
>3014
GFFALIPKIISSPLFKTLLSAVGSALSSSGGQE
>3015
GFFALIPKIISSPLFKTLLSAVGSALSSSGGQE
>3016
GFFALIPKIISSPLFKTLLSAVGSALSSSGGQE
>3017
GFFALIPKIISSPLFKTLLSAVGSALSSSGGQE
>3018
GFFALIPKIISSPLFKTLLSAVGSALSSSGGQE
>3019
GFFALIPKIISSPLFKTLLSAVGSALSSSGGQE
>3020
GFFALIPKIISSPLFKTLLSAVGSALSSSGGQE
>3021
GFFALIPKIISSPLFKTLLSAVGSALSSSGGQE
>3022
GFFALIPKIISSPLFKTLLSAVGSALSSSGGQE
>3023
GFFALIPKIISSPLFKTLLSAVGSALSSSGGQE
>3024
GFFALIPKIISSPLFKTLLSAVGSALSSSGGQE
>3025
GFFALIPKIISSPLFKTLLSAVGSALSSSGGQE
>3026
GFFALIPKIISSPLFKTLLSAVGSALSSSGGQE
>3027
GFFALIPKIISSPLFKTLLSAVGSALSSSGGQE
>3028
GFFALIPKIISSPLFKTLLSAVGSALSSSGGQE
>3029
GFFALIPKIISSPLFKTLLSAVGSALSSSGGQE
>3030
GFFALIPKIISSPLFKTLLSAVGSALSSSGGQE
>3031
GFFALIPKIISSPLFKTLLSAVGSALSSSGGQE
>3032
GFFALIPKIISSPLFKTLLSAVGSALS
>3033
GFFALIPKIISSPLFKTLLSAVGSALS
>3034
GFFALIPKIISSPLFKTLLSAVGSALS
>3035
GFFALIPKIISSPLFKTLLSAVGSALS
>3036
GFFALIPKIISSPLFKTLLSAVGSALS
>3037
GFFALIPKIISSPLFKTLLSAVGSALS
>3038
GFFALIPKIISSPLFKTLLSAVGSALS
>3039
GFFALIPKIISSPLFKTLLSAVGSALS
>3040
GFFALIPKIISSPLFKTLLSAVGSALS
>3041
GFFALIPKIISSPLFKTLLSAVGSALS
>3042
GFFALIPKIISSPLFKTLLSAVGSALS
>3043
GFFALIPKIISSPLFKTLLSAVGSALS
>3044
GFFALIPKIISSPLFKTLLSAVGSALS
>3045
GFFALIPKIISSPLFKTLLSAVGSALS
>3046
GFFALIPKIISSPLFKTLLSAVGSALS
>3047
GFFALIPKIISSPLFKTLLSAVGSALS
>3048
GFFALIPKIISSPLFKTLLSAVGSALS
>3049
GFFALIPKIISSPLFKTLLSAVGSALS
>3050
GFFALIPKIISSPLFKTLLSAVGSALS
>3051
GFFALIPKIISSPLFKTLLSAVGSALS
>3052
GFFALIPKIISSPLFKTLLSAVGSALS
>3053
GFFALIPKIISSPLFKTLLSAVGSALS
>3054
GFFALIPKIISSPLFKTLLSAVGSALS
>3055
GFFALIPKIISSPLFKTLLSAVGSALS
>3056
GFFALIPKIISSPLFKTLLSAVGSALS
>3057
GFFALIPKIISSPLFKTLLSAVGSALS
>3058
GFFALIPKIISSPLFKTLLSAVGSALS
>3059
GFFALIPKIISSPLFKTLLSAVGSALS
>3060
GFFALIPKIISSPLFKTLLSAVGSALS
>3061
GFFALIPKIISSPLFKTLLSAVGSALS
>3062
GFFALIPKIISSPLFKTLLSAVGSALS
>3063
GFFALIPKIISSPLFKTLLSAVGSALS
>3064
GFFALIPKIISSPLFKTLLSAVGSALS
>3065
GFFALIPKIISSPLFKTLLSAVGSALS
>3066
GFFALIPKIISSPLFKTLLSAVGSALS
>3067
GFFALIPKIISSPLFKTLLSAVGSALS
>3068
GFFALIPKIISSPLFKTLLSAVGSALS
>3069
GFFALIPKIISSPLFKTLLSAVGSALS
>3070
GFFALIPKIISSPLFKTLLSAVGSALS
>3071
GFFALIPKIISSPLFKTLLSAVGSALS
>3072
MRKEFHNVLSSGQLLADKRPARDYNRK
>3073
MWKWFHNVLSSWQLLADKRPARDYNRK
>3074
MWKWFHNVLSWWWLLADKRPARDYNRK
>3075
MRKWFHNVLSSGQLLADKWPAWDYNRK
>3076
MWKEFHNVLSSGQLLADKRWARWYNRW
>3077
MWKWFHNVLSSGQLLADKWWAWWYNWW
>3078
MRKEFHNVLSSGQLLADKRPARDYNRK
>3079
MWKWFHNVLSSWQLLADKRPARDYNRK
>3080
MWKWFHNVLSWWWLLADKRPARDYNRK
>3081
MRKWFHNVLSSGQLLADKWPAWDYNRK
>3082
MWKEFHNVLSSGQLLADKRWARWYNRW
>3083
MWKWFHNVLSSGQLLADKWWAWWYNWW
>3084
MRKEFHNVLSSGQLLADKRPARDYNRK
>3085
MWKWFHNVLSSWQLLADKRPARDYNRK
>3086
MWKWFHNVLSWWWLLADKRPARDYNRK
>3087
MRKWFHNVLSSGQLLADKWPAWDYNRK
>3088
MWKEFHNVLSSGQLLADKRWARWYNRW
>3089
MWKWFHNVLSSGQLLADKWWAWWYNWW
>3090
MRKEFHNVLSSGQLLADKRPARDYNRK
>3091
MWKWFHNVLSSWQLLADKRPARDYNRK
>3092
MWKWFHNVLSWWWLLADKRPARDYNRK
>3093
MRKWFHNVLSSGQLLADKWPAWDYNRK
>3094
MWKEFHNVLSSGQLLADKRWARWYNRW
>3095
MWKWFHNVLSSGQLLADKWWAWWYNWW
>3096
MRKEFHNVLSSGQLLADKRPARDYNRK
>3097
MWKWFHNVLSSWQLLADKRPARDYNRK
>3098
MWKWFHNVLSWWWLLADKRPARDYNRK
>3099
MRKWFHNVLSSGQLLADKWPAWDYNRK
>3100
MWKEFHNVLSSGQLLADKRWARWYNRW
>3101
MWKWFHNVLSSGQLLADKWWAWWYNWW
>3102
PDEDAINNALNKVCSTGRRQRSICKQLLKK
>3103
PDEDAINNALNKVCSTGRRQRSICKQLLKK
>3104
PDEDAINNALNKVCSTGRRQRSICKQLLKK
>3105
PDEDAINNALNKVCSTGRRQRSICKQLLKK
>3106
PDEDAINNALNKVCSTGRRQRSICKQLLKK
>3107
PDEDAINNALNKVCSTGRRQRSICKQLLKK
>3108
PDEDAINDALNKVCSTGRRQRSICKQLLKK
>3109
PDEDAINDALNKVCSTGRRQRSICKQLLKK
>3110
PDEDAINDALNKVCSTGRRQRSICKQLLKK
>3111
PDEDAINDALNKVCSTGRRQRSICKQLLKK
>3112
PDEDAINDALNKVCSTGRRQRSICKQLLKK
>3113
PDEDAINDALNKVCSTGRRQRSICKQLLKK
>3114
KWLRRVWRWWR
>3115
KWLRRVWRWWR
>3116
KWLRRVWRWWR
>3117
KWLRRVWRWWR
>3118
KWLRRVWRWWR
>3119
KRLRRVWRRWR
>3120
KRLRRVWRRWR
>3121
KRLRRVWRRWR
>3122
KWLRRVWRWWR
>3123
FLSLIPSLVGGSISAFK
>3124
FLSLIPSLVGGSISAFK
>3125
FLGMIPGLIGGLISAFK
>3126
FLGMIPGLIGGLISAFK
>3127
FLGMIPGLIGGLISAFK
>3128
FLGMIPGLIGGLISAFK
>3129
FLGMIPGLIGGLISAFK
>3130
FLSLIPKLVKKIIKAFK
>3131
FLSLIPKLVKKIIKAFK
>3132
FLSLIPKLVKKIIKAFK
>3133
FLSLIPKLVKKIIKAFK
>3134
FLSLIPKLVKKIIKAFK
>3135
FLGMIPKLIKKLIKAFK
>3136
FLGMIPKLIKKLIKAFK
>3137
FLGMIPKLIKKLIKAFK
>3138
FLGMIPKLIKKLIKAFK
>3139
FLGMIPKLIKKLIKAFK
>3140
CHHNLTHAC
>3141
CHHNLTHAC
>3142
CHHNLTHAC
>3143
CAHNLTHAC
>3144
CAHNLTHAC
>3145
CAHNLTHAC
>3146
CHANLTHAC
>3147
CHANLTHAC
>3148
CHANLTHAC
>3149
CHHALTHAC
>3150
CHHALTHAC
>3151
CHHALTHAC
>3152
CHHNATHAC
>3153
CHHNATHAC
>3154
CHHNLAHAC
>3155
CHHNLTAAC
>3156
CHHNLTAAC
>3198
MTLTG
>3200
MTLTG
>3201
MTLTG
>3202
MTLTG
>3203
MTLTG
>3204
MTLTG
>3205
MTLTG
>3208
MTLTG
>3210
MTLTG
>3211
MTLTG
>3212
MTLTG
>3213
MTLTG
>3214
MTLTG
>3215
MTLTG
>3222
KVKVKVKVPPTKVKVKVK
>3223
KVKVKVKVPPTKVKVKVK
>3224
KVKVKVKVPPTKVKVKVK
>3225
KVKVKVKVPPTKVKVKVK
>3226
FLGWLFKWAWK
>3227
FLGWLFKWAWK
>3228
FLGWLFKWAWK
>3229
FLGWLFKWAWK
>3230
FLGWLFKWAWK
>3231
FLGWLFKWAWK
>3232
FLGWLFKWAWK
>3233
FLWWLFKWAWK
>3234
FLWWLFKWAWK
>3235
FLWWLFKWAWK
>3236
FLWWLFKWAWK
>3237
FLWWLFKWAWK
>3238
FLWWLFKWAWK
>3239
FLWWLFKWAWK
>3240
FLGWLFKWAKK
>3241
FLGWLFKWAKK
>3242
FLGWLFKWAKK
>3243
FLGWLFKWAKK
>3244
FLGWLFKWAKK
>3245
FLGWLFKWAKK
>3246
FLGWLFKWAKK
>3247
FLKWLFKWAKK
>3248
FLKWLFKWAKK
>3249
FLKWLFKWAKK
>3250
FLKWLFKWAKK
>3251
FLKWLFKWAKK
>3252
FLKWLFKWAKK
>3253
FLKWLFKWAKK
>3254
PDEDAINNALNKVCSTGRRQRSICKQLLKK
>3255
PDEDAINNALNKVCSTGRRQRSICKQLLKK
>3256
PDEDAINNALNKVCSTGRRQRSICKQLLKK
>3257
PDEDAINNALNKVCSTGRRQRSICKQLLKK
>3258
PDEDAINNALNKVCSTGRRQRSICKQLLKK
>3259
PDEDAINNALNKVCSTGRRQRSICKQLLKK
>3260
PDEDAINDALNKVCSTGRRQRSICKQLLKK
>3261
PDEDAINDALNKVCSTGRRQRSICKQLLKK
>3262
PDEDAINDALNKVCSTGRRQRSICKQLLKK
>3265
PDEDAINDALNKVCSTGRRQRSICKQLLKK
>3266
FLGALFHALSKLL
>3267
FLGALFKALSHLL
>3268
VRRFPWWWPFLRR
>3269
VRRFPWWWPFLRR
>3271
KKKFPWWWPFKKK
>3272
KKKFPWWWPFKKK
>3282
FKCRRWQWRMKK
>3283
FKCRRWQWRMKK
>3284
FKCRRWQWRMKK
>3285
FKCRRWQWRMKK
>3286
FKCRRWQWRMKK
>3287
FKCRRWQWRMKK
>3288
KAAKKAAKAAKKAAKAAKKAA
>3289
KAAKKAAKAAKKAAKAAKKAA
>3290
KWKLFKKIPKFLHLAKKF
>3291
KWKLFKKIPKFLHLAKKF
>3292
KWKLFKKIPKFLHLAKKF
>3293
KWKLFKKIPKFLHLAKKF
>3294
KWKLFKKIPKFLHLAKKF
>3295
KWKLFKKIPKFLHLAKKF
>3296
KWKLFKKIPKFLHLAKKF
>3297
KWKLFKKIPKFLHLAKKF
>3298
KWKLFKKIPKFLHLAKKF
>3299
KWKLFKKIPKFLHLAKKF
>3314
FKCRRWQWRMKK
>3315
FKCRRWQWRMKK
>3316
FKCRRWQWRMKK
>3317
KILRGVCKKIMRTFLRRISKDILTGKK
>3318
KILRGVCKKIMRTFLRRISKDILTGKK
>3319
KILRGVCKKIMRTFLRRISKDILTGKK
>3320
KILRGVCKKIMRTFLRRISKDILTGKK
>3321
KILRGVAKKIMRTFLRRISKDILTGKK
>3322
KILRGVAKKIMRTFLRRISKDILTGKK
>3323
KILRGVAKKIMRTFLRRISKDILTGKK
>3324
KILRGVAKKIMRTFLRRISKDILTGKK
>3325
KILRGVAKKIMRTFLRRISKKILTGKK
>3326
KILRGVAKKIMRTFLRRISKKILTGKK
>3327
KILRGVAKKIMRTFLRRISKKILTGKK
>3328
KILRGVAKKIMRTFLRRISKKILTGKK
>3329
KILRGVAKKIMRTFLRRILTGKK
>3330
KILRGVAKKIMRTFLRRILTGKK
>3331
KILRGVAKKIMRTFLRRILTGKK
>3332
KILRGVAKKIMRTFLRRILTGKK
>3333
KISKRILTGKK
>3334
KISKRILTGKK
>3335
KISKRILTGKK
>3336
KISKRILTGKK
>3337
GIGAVLKVLTTGLPALISWIKRKRQQ
>3338
GIGAVLKVLTTGLPALISWIKRKRQQ
>3339
GIGAVLKVLTTGLPALISWIKRKRQQ
>3340
GIGAVLKVLTTGLPALISWIKRKRQQ
>3341
FKCRRWQWRMKK
>3342
YPFPG
>3343
RYLGYL
>3344
PPPEE
>3350
KWKLFKKIGIGKFLHSAKKF
>3351
KWKLFKKIGIGKFLHSAKKF
>3352
KWKLFKKIGIGKFLHSAKKF
>3353
KWKLFKKIGIGKFLHSAKKF
>3354
KWKLFKKIGIGKFLHSAKKF
>3355
KWKLFKKIGIGKFLHSAKKF
>3356
KWKKLLKKPPPLLKKLLKKL
>3357
KWKKLLKKPPPLLKKLLKKL
>3358
KWKKLLKKPPPLLKKLLKKL
>3359
KWKKLLKKPPPLLKKLLKKL
>3360
KWKKLLKKPPPLLKKLLKKL
>3361
KWKKLLKKPPPLLKKLLKKL
>3362
NHFTLKCPKTALTEPPTLAY
>3363
NHFTLKCPKTALTEPPTLAY
>3364
NHFTLKCPKTALTEPPTLAY
>3365
NHFTLKCPKTALTEPPTLAY
>3366
NHFTLKCPKTALTEPPTLAY
>3367
NHFTLKCPKTALTEPPTLAY
>3368
TAGIKLTVPIEKFPVTTQTFWG
>3369
TAGIKLTVPIEKFPVTTQTFWG
>3370
TAGIKLTVPIEKFPVTTQTFWG
>3371
TAGIKLTVPIEKFPVTTQTFWG
>3372
TAGIKLTVPIEKFPVTTQTFWG
>3373
TAGIKLTVPIEKFPVTTQTFWG
>3374
GQVWEATATVNAIRGSVTPAVSQFNARTAD
>3375
GQVWEATATVNAIRGSVTPAVSQFNARTAD
>3376
GQVWEATATVNAIRGSVTPAVSQFNARTAD
>3377
GQVWEATATVNAIRGSVTPAVSQFNARTAD
>3378
GQVWEATATVNAIRGSVTPAVSQFNARTAD
>3379
GQVWEATATVNAIRGSVTPAVSQFNARTAD
>3380
NHFTLKCPKTALTEPPTLAY
>3381
NHFTLKCPKTALTEPPTLAY
>3382
NHFTLKCPKTALTEPPTLAY
>3383
NHFTLKCPKTALTEPPTLAY
>3384
NHFTLKCPKTALTEPPTLAY
>3385
NHFTLKCPKTALTEPPTLAY
>3386
TAGIKLTVPIEKFPVTTQTFWG
>3387
TAGIKLTVPIEKFPVTTQTFWG
>3388
TAGIKLTVPIEKFPVTTQTFWG
>3389
TAGIKLTVPIEKFPVTTQTFWG
>3390
TAGIKLTVPIEKFPVTTQTFWG
>3391
TAGIKLTVPIEKFPVTTQTFWG
>3392
GQVWEATATVNAIRGSVTPAVSQFNARTAD
>3393
GQVWEATATVNAIRGSVTPAVSQFNARTAD
>3394
GQVWEATATVNAIRGSVTPAVSQFNARTAD
>3395
GQVWEATATVNAIRGSVTPAVSQFNARTAD
>3396
GQVWEATATVNAIRGSVTPAVSQFNARTAD
>3397
GQVWEATATVNAIRGSVTPAVSQFNARTAD
>3398
NHFTLKCPKTALTEPPTLAY
>3399
NHFTLKCPKTALTEPPTLAY
>3400
NHFTLKCPKTALTEPPTLAY
>3401
NHFTLKCPKTALTEPPTLAY
>3402
NHFTLKCPKTALTEPPTLAY
>3403
NHFTLKCPKTALTEPPTLAY
>3404
TAGIKLTVPIEKFPVTTQTFWG
>3405
TAGIKLTVPIEKFPVTTQTFWG
>3409
TAGIKLTVPIEKFPVTTQTFWG
>3410
GQVWEATATVNAIRGSVTPAVSQFNARTAD
>3411
GQVWEATATVNAIRGSVTPAVSQFNARTAD
>3412
GQVWEATATVNAIRGSVTPAVSQFNARTAD
>3413
GQVWEATATVNAIRGSVTPAVSQFNARTAD
>3414
GQVWEATATVNAIRGSVTPAVSQFNARTAD
>3415
GQVWEATATVNAIRGSVTPAVSQFNARTAD
>3416
NHFTLKCPKTALTEPPTLAY
>3417
NHFTLKCPKTALTEPPTLAY
>3418
NHFTLKCPKTALTEPPTLAY
>3419
NHFTLKCPKTALTEPPTLAY
>3420
NHFTLKCPKTALTEPPTLAY
>3421
NHFTLKCPKTALTEPPTLAY
>3422
TAGIKLTVPIEKFPVTTQTFWG
>3423
TAGIKLTVPIEKFPVTTQTFWG
>3424
TAGIKLTVPIEKFPVTTQTFWG
>3425
TAGIKLTVPIEKFPVTTQTFWG
>3426
TAGIKLTVPIEKFPVTTQTFWG
>3427
TAGIKLTVPIEKFPVTTQTFWG
>3428
GQVWEATATVNAIRGSVTPAVSQFNARTAD
>3429
GQVWEATATVNAIRGSVTPAVSQFNARTAD
>3430
GQVWEATATVNAIRGSVTPAVSQFNARTAD
>3431
GQVWEATATVNAIRGSVTPAVSQFNARTAD
>3432
GQVWEATATVNAIRGSVTPAVSQFNARTAD
>3433
GQVWEATATVNAIRGSVTPAVSQFNARTAD
>3434
NHFTLKCPKTALTEPPTLAY
>3435
NHFTLKCPKTALTEPPTLAY
>3436
NHFTLKCPKTALTEPPTLAY
>3437
NHFTLKCPKTALTEPPTLAY
>3438
NHFTLKCPKTALTEPPTLAY
>3439
NHFTLKCPKTALTEPPTLAY
>3440
TAGIKLTVPIEKFPVTTQTFWG
>3441
TAGIKLTVPIEKFPVTTQTFWG
>3442
TAGIKLTVPIEKFPVTTQTFWG
>3443
TAGIKLTVPIEKFPVTTQTFWG
>3444
TAGIKLTVPIEKFPVTTQTFWG
>3445
TAGIKLTVPIEKFPVTTQTFWG
>3446
GQVWEATATVNAIRGSVTPAVSQFNARTAD
>3447
GQVWEATATVNAIRGSVTPAVSQFNARTAD
>3448
GQVWEATATVNAIRGSVTPAVSQFNARTAD
>3449
GQVWEATATVNAIRGSVTPAVSQFNARTAD
>3450
GQVWEATATVNAIRGSVTPAVSQFNARTAD
>3451
GQVWEATATVNAIRGSVTPAVSQFNARTAD
>3452
NHFTLKCPKTALTEPPTLAY
>3453
NHFTLKCPKTALTEPPTLAY
>3454
NHFTLKCPKTALTEPPTLAY
>3455
NHFTLKCPKTALTEPPTLAY
>3456
NHFTLKCPKTALTEPPTLAY
>3457
NHFTLKCPKTALTEPPTLAY
>3458
TAGIKLTVPIEKFPVTTQTFWG
>3459
TAGIKLTVPIEKFPVTTQTFWG
>3460
TAGIKLTVPIEKFPVTTQTFWG
>3461
TAGIKLTVPIEKFPVTTQTFWG
>3462
TAGIKLTVPIEKFPVTTQTFWG
>3463
TAGIKLTVPIEKFPVTTQTFWG
>3464
GQVWEATATVNAIRGSVTPAVSQFNARTAD
>3465
GQVWEATATVNAIRGSVTPAVSQFNARTAD
>3466
GQVWEATATVNAIRGSVTPAVSQFNARTAD
>3467
GQVWEATATVNAIRGSVTPAVSQFNARTAD
>3468
GQVWEATATVNAIRGSVTPAVSQFNARTAD
>3469
GQVWEATATVNAIRGSVTPAVSQFNARTAD
>3495
VNWKKILGKIIKVVK
>3496
VNWKKILAKIIKVVK
>3497
NVWKKILGKIIKVVK
>3498
VNWKKILKKIIKVVK
>3499
VNWKKILGKIKKVVK
>3500
VNWKKILPKIIKVVK
>3501
VNWKKILGKIIKVVK
>3502
VNWKKILGKIIKVVK
>3503
KNWKKILGKIIKVVK
>3504
VNWKKIILGKIIKVVK
>3506
VNFKKLLGKLLKVVK
>3508
VNWRRILGRIIRVVR
>3509
KNWKKILKKIIKVVK
>3512
VNWKKLLGKLLKVVK
>3515
VYWKKILGKIIKVVK
>3516
VNWKKVLGKVVKVVK
>3517
NKWKKILGKIIKVVK
>3518
VNWKKILAKIIKVVK
>3519
VNWKKILGKIIKVVK
>3520
VNWKKILGKIIKVVK
>3521
VNWKKILAKIIKVVK
>3522
NVWKKILGKIIKVVK
>3523
VNWKKILKKIIKVVK
>3524
VNWKKILGKIKKVVK
>3525
VNWKKILPKIIKVVK
>3526
VNWKKILGKIIKVVK
>3527
VNWKKILGKIIKVVK
>3528
KNWKKILGKIIKVVK
>3529
VNWKKIILGKIIKVVK
>3531
VNFKKLLGKLLKVVK
>3533
VNWRRILGRIIRVVR
>3534
KNWKKILKKIIKVVK
>3537
VNWKKLLGKLLKVVK
>3540
VYWKKILGKIIKVVK
>3541
VNWKKVLGKVVKVVK
>3542
NKWKKILGKIIKVVK
>3543
VNWKKILAKIIKVVK
>3544
VNWKKILGKIIKVVK
>3545
VNWKKILGKIIKVVK
>3546
VNWKKILAKIIKVVK
>3547
NVWKKILGKIIKVVK
>3548
VNWKKILKKIIKVVK
>3549
VNWKKILGKIKKVVK
>3550
VNWKKILPKIIKVVK
>3551
VNWKKILGKIIKVVK
>3552
VNWKKILGKIIKVVK
>3553
KNWKKILGKIIKVVK
>3554
VNWKKIILGKIIKVVK
>3556
VNFKKLLGKLLKVVK
>3558
VNWRRILGRIIRVVR
>3559
KNWKKILKKIIKVVK
>3562
VNWKKLLGKLLKVVK
>3565
VYWKKILGKIIKVVK
>3566
VNWKKVLGKVVKVVK
>3567
NKWKKILGKIIKVVK
>3568
VNWKKILAKIIKVVK
>3569
VNWKKILGKIIKVVK
>3586
GFGMALKLLKKVL
>3587
GTGLPMSERRKIMLMMR
>3589
AFGMALKLLKKVL
>3590
LFGMALKLLKKVL
>3591
GFGMALKLLKKVL
>3592
GFGMALKLLKKVL
>3593
GFKMALKLLKKVL
>3594
GFKMALKLLKKVL
>3595
GFGMALKLLKKVL
>3596
GFGMALKLLKKVL
>3598
GFGMALRLLRRVL
>3602
GFGMALKLLKKVL
>3605
AFGMALKLLKKVL
>3606
LFGMALKLLKKVL
>3607
GFGMALKLLKKVL
>3608
GFGMALKLLKKVL
>3610
GFKMALKLLKKVL
>3611
GFGMALKLLKKVL
>3612
GFGMALKLLKKVL
>3614
GFGMALRLLRRVL
>3618
GFGMALKLLKKVL
>3619
GTGLPMSERRKIMLMMR
>3621
AFGMALKLLKKVL
>3622
LFGMALKLLKKVL
>3623
GFGMALKLLKKVL
>3624
GFGMALKLLKKVL
>3625
GFKMALKLLKKVL
>3626
GFKMALKLLKKVL
>3627
GFGMALKLLKKVL
>3628
GFGMALKLLKKVL
>3630
GFGMALRLLRRVL
>3636
GMWSKILGHLIK
>3637
GMWSKILGHLKR
>3638
GMWSKILGKLIR
>3639
GMWSKILKHLIR
>3641
GKWSKILGHLIR
>3642
KMWSKILGHLIR
>3643
GMWKKILGKLIR
>3644
GKWSKILGKLIR
>3645
GKWKKILGHLIR
>3646
GKWKKILGKLIR
>3647
GMWSKILGHLIR
>3648
GMWSKLLGHLLR
>3649
GKWMSLLKHILK
>3651
GKWMSLLKKILK
>3652
GKWMKLLKHILK
>3653
GKWKSLLKHILK
>3654
GKWMSLLKHILK
>3655
GKWMSLLKHIWK
>3656
GKWMSLLKHWLK
>3658
GKFMSLLKHILK
>3659
GKWMSFLKHILK
>3660
GKWMTLLKHILK
>3661
GKWLSLLKHILK
>3664
GMWSKILGHLIK
>3665
GMWSKILGHLKR
>3666
GMWSKILGKLIR
>3667
GMWSKILKHLIR
>3668
GMWKKILGHLIR
>3669
GKWSKILGHLIR
>3670
KMWSKILGHLIR
>3672
GKWSKILGKLIR
>3673
GKWKKILGHLIR
>3674
GKWKKILGKLIR
>3675
GMWSKILGHLIR
>3676
GMWSKLLGHLLR
>3677
GKWMSLLKHILK
>3679
GKWMSLLKKILK
>3680
GKWMKLLKHILK
>3681
GKWKSLLKHILK
>3682
GKWMSLLKHILK
>3683
GKWMSLLKHIWK
>3685
GKWMSLWKHILK
>3686
GKFMSLLKHILK
>3687
GKWMSFLKHILK
>3688
GKWMTLLKHILK
>3689
GKWLSLLKHILK
>3690
GMWSKILGHLIR
>3692
GMWSKILGHLIK
>3693
GMWSKILGHLKR
>3694
GMWSKILGKLIR
>3695
GMWSKILKHLIR
>3696
GMWKKILGHLIR
>3698
KMWSKILGHLIR
>3699
GMWKKILGKLIR
>3700
GKWSKILGKLIR
>3701
GKWKKILGHLIR
>3702
GKWKKILGKLIR
>3703
GMWSKILGHLIR
>3704
GMWSKLLGHLLR
>3705
GKWMSLLKHILK
>3707
GKWMSLLKKILK
>3708
GKWMKLLKHILK
>3710
GKWMSLLKHILK
>3711
GKWMSLLKHIWK
>3712
GKWMSLLKHWLK
>3713
GKWMSLWKHILK
>3714
GKFMSLLKHILK
>3715
GKWMSFLKHILK
>3716
GKWMTLLKHILK
>3717
GKWLSLLKHILK
>3718
YGRKKRRQRRRREADFFWSLCTADMS
>3726
PLLQATLGGGS
>3727
FLGWLFKWAWK
>3728
FLGWLFKWAWK
>3729
FLGWLFKWAWK
>3730
FLGWLFKWAWK
>3732
FLGWLFKWAWK
>3733
FLGWLFKWAWK
>3734
FLWWLFKWAWK
>3735
FLWWLFKWAWK
>3736
FLWWLFKWAWK
>3737
FLWWLFKWAWK
>3738
FLWWLFKWAWK
>3739
FLWWLFKWAWK
>3740
FLWWLFKWAWK
>3741
FLGWLFKWAKK
>3742
FLGWLFKWAKK
>3743
FLGWLFKWAKK
>3745
FLGWLFKWAKK
>3746
FLGWLFKWAKK
>3747
FLKWLFKWAKK
>3748
FLKWLFKWAKK
>3749
FLKWLFKWAKK
>3750
FLKWLFKWAKK
>3751
FLKWLFKWAKK
>3752
FLKWLFKWAKK
>3753
FLKWLFKWAKK
>3754
FLKWLFKWAKK
>3755
KWKSFLKTFKSLKKTVLHTLLKAISS
>3789
KILRGVCKKIMRTFLRRISKDILTGKK
>3790
KISKRILTGKK
>3791
GIGAVLKVLTTGLPALISWIKRKRQQ
>3793
KILRGVAKKILRTFLRRISKDILTGKK
>3794
KILRGVAKKIMRTFLRRISKKILTGKK
>3795
KILRGVAKKIMRTFLRRILTGKK
>3796
KISKRILTGKK
>3797
GIGAVLKVLTTGLPALISWIKRKRQQ
>3798
KILRGVCKKIMRTFLRRISKDILTGKK
>3799
KILRGVAKKILRTFLRRISKDILTGKK
>3800
KILRGVAKKIMRTFLRRISKKILTGKK
>3801
KILRGVAKKIMRTFLRRILTGKK
>3802
KISKRILTGKK
>3803
GIGAVLKVLTTGLPALISWIKRKRQQ
>3804
KILRGVCKKIMRTFLRRISKDILTGKK
>3806
KILRGVAKKIMRTFLRRISKKILTGKK
>3807
KILRGVAKKIMRTFLRRILTGKK
>3808
KISKRILTGKK
>3809
GIGAVLKVLTTGLPALISWIKRKRQQ
>3810
KILRGVCKKIMRTFLRRISKDILTGKK
>3811
KILRGVAKKILRTFLRRISKDILTGKK
>3812
KILRGVAKKIMRTFLRRISKKILTGKK
>3813
KILRGVAKKIMRTFLRRILTGKK
>3814
KISKRILTGKK
>3815
GIGAVLKVLTTGLPALISWIKRKRQQ
>3816
MNFQQRLQSLWTLARPFCPPLLATASQMQMVVLPCLGFTLLLWSQVSGAQGQEFHFGPCQVKGVVPQKLWEAFWAVKDTMQAQDNITSARLLQQEVLQNVSDAESCYLVHTLLEFYLKTVFKNYHNRTVEVRTLKSFSTLANNFVLIVSQLQPSQENEMFSIRDSAHRRFLLFRRAFKQL
>3817
MNFQQRLQSLWTLARPFCPPLLATASQMQMVVLPCLGFTLLLWSQVSGAQGQEFHFGPCQVKGVVPQKLWEAFWAVKDTMQAQDNITSARLLQQEVLQNVSDAESCYLVHTLLEFYLKTVFKNYHNRTVEVRTLKSFSTLANNFVLIVSQLQPSQENEMFSIRDSAHRRFLLFRRAFKQL
>3818
MNFQQRLQSLWTLARPFCPPLLATASQMQMVVLPCLGFTLLLWSQVSGAQGQEFHFGPCQVKGVVPQKLWEAFWAVKDTMQAQDNITSARLLQQEVLQNVSDAESCYLVHTLLEFYLKTVFKNYHNRTVEVRTLKSFSTLANNFVLIVSQLQPSQENEMFSIRGDSAHRRFLLFRRAFKQLDVEAALTKALGEVDILLTWMQKFYKL
>3819
MNFQQRLQSLWTLARPFCPPLLATASQMQMVVLPCLGFTLLLWSQVSGAQGQEFHFGPCQVKGVVPQKLWEAFWAVKDTMQAQDNITSARLLQQEVLQNVSDAESCYLVHTLLEFYLKTVFKNYHNRTVEVRTLKSFSTLANNFVLIVSQLQPSQENEMFSIRGDSAHRRFLLFRRAFKQLDVEAALTKALGEVDILLTWMQKFYKL
>3821
MNFQQRLQSLWTLARPFCPPLLATASQMQMVVLPCLGFTLLLWSQVSGAQGQEFHFGPCQVKGVVPQKLWEAFWAVKDTMQAQDNITSARLLQQEVLQNVSDAESCYLVHTLLEFYLKTVFKNYHNRTVEVRTLKSFSTLANNFVLIVSQLQPSQENEMFSIRDSAHRRFLLFRRAFKQL
>3823
MNFQQRLQSLWTLARPFCPPLLATASQMQMVVLPCLGFTLLLWSQVSGAQGQEFHFGPCQVKGVVPQKLWEAFWAVKDTMQAQDNITSARLLQQEVLQNVSDAESCYLVHTLLEFYLKTVFKNYHNRTVEVRTLKSFSTLANNFVLIVSQLQPSQENEMFSIRGDSAHRRFLLFRRAFKQLDVEAALTKALGEVDILLTWMQKFYKL
>3824
MNFQQRLQSLWTLARPFCPPLLATASQMQMVVLPCLGFTLLLWSQVSGAQGQEFHFGPCQVKGVVPQKLWEAFWAVKDTMQAQDNITSARLLQQEVLQNVSDAESCYLVHTLLEFYLKTVFKNYHNRTVEVRTLKSFSTLANNFVLIVSQLQPSQENEMFSIRDSAHRRFLLFRRAFKQL
>3826
MDSNKDERAYAQWVIIILHNVGSSPFKIANLGLSWGKLYADGNKDKEVYPSDYNGKTVGPDEKIQINSCGRENASSGTEGSFDIVDPNDGNKTIRHFYWECPWGSKRNTWTPSGSNTKWMVEWSGQNLDSGALGTITVDVLRKGN
>3827
MDSNKDERAYAQWVIIILHNVGSSPFKIANLGLSWGKLYADGNKDKEVYPSDYNGKTVGPDEKIQINSCGRENASSGTEGSFDIVDPNDGNKTIRHFYWECPWGSKRNTWTPSGSNTKWMVEWSGQNLDSGALGTITVDVLRKGN
>3828
MDSNKDERAYAQWVIIILHNVGSSPFKIANLGLSWGKLYADGNKDKEVYPSDYNGKTVGPDEKIQINSCGRENASSGTEGSFDIVDPNDGNKTIRHFYWECPWGSKRNTWTPSGSNTKWMVEWSGQNLDSGALGTITVDVLRKGN
>3834
IVRRADRAAVP
>3835
IVRRADRAAVP
>3836
IVRRADRAAVP
>3837
ACDCRGDCFCGGGGIVRRADRAAVP
>3838
ACDCRGDCFCGGGGIVRRADRAAVP
>3839
ACDCRGDCFCGGGGIVRRADRAAVP
>3841
ACDCRGDCFCGGGGIVRRADRAAVP
>3842
ACDCRGDCFCGGGGIVRRADRAAVP
>4030
GLFDVIKKVASVIGGL
>4031
GLFDVIKKVASVIGGL
>4032
GLFDVIKKVASVIGGL
>4033
GLFDVIKKVASVIGGL
>4034
GLFDVIKKVASVIGGL
>4035
GLFDVIKKVASVIGGL
>4036
GLFDVIKKVASVIGGL
>4037
GLFDVIKKVASVIGGL
>4038
GLFDVIKKVASVIGGL
>4048
GLFAVIKKVASVIGGL
>4049
GLFAVIKKVASVIGGL
>4050
GLFAVIKKVASVIGGL
>4051
GLFAVIKKVASVIGGL
>4052
GLFAVIKKVASVIGGL
>4053
GLFAVIKKVASVIGGL
>4054
GLFAVIKKVASVIGGL
>4055
GLFAVIKKVASVIGGL
>4056
GLFAVIKKVASVIGGL
>4057
GLFDVIKAVASVIGGL
>4058
GLFDVIKAVASVIGGL
>4059
GLFDVIKAVASVIGGL
>4060
GLFDVIKAVASVIGGL
>4061
GLFDVIKAVASVIGGL
>4062
GLFDVIKAVASVIGGL
>4063
GLFDVIKAVASVIGGL
>4064
GLFDVIKAVASVIGGL
>4065
GLFDVIKAVASVIGGL
>4066
GLFDVIKKVAAVIGGL
>4084
GLFDVIKKVASVIKKL
>4085
GLFDVIKKVASVIKKL
>4086
GLFDVIKKVASVIKKL
>4087
GLFDVIKKVASVIKKL
>4088
GLFDVIKKVASVIKKL
>4089
GLFDVIKKVASVIKKL
>4090
GLFDVIKKVASVIKKL
>4091
GLFDVIKKVASVIKKL
>4092
GLFDVIKKVASVIKKL
>4093
GLFDVIAKVASVIKKL
>4094
GLFDVIAKVASVIKKL
>4095
GLFDVIAKVASVIKKL
>4096
GLFDVIAKVASVIKKL
>4097
GLFDVIAKVASVIKKL
>4098
GLFDVIAKVASVIKKL
>4099
GLFDVIAKVASVIKKL
>4100
GLFDVIAKVASVIKKL
>4101
GLFDVIAKVASVIKKL
>4102
GLFAVIKKVASVIKGL
>4103
GLFAVIKKVASVIKGL
>4104
GLFAVIKKVASVIKGL
>4105
GLFAVIKKVASVIKGL
>4106
GLFAVIKKVASVIKGL
>4107
GLFAVIKKVASVIKGL
>4108
GLFAVIKKVASVIKGL
>4109
GLFAVIKKVASVIKGL
>4110
GLFAVIKKVASVIKGL
>4111
GLFAVIKKVASVIKKL
>4112
GLFAVIKKVASVIKKL
>4113
GLFAVIKKVASVIKKL
>4114
GLFAVIKKVASVIKKL
>4115
GLFAVIKKVASVIKKL
>4116
GLFAVIKKVASVIKKL
>4117
GLFAVIKKVASVIKKL
>4118
GLFAVIKKVASVIKKL
>4119
GLFAVIKKVASVIKKL
>4120
GLFAVIKKVAAVIKKL
>4121
GLFAVIKKVAAVIKKL
>4122
GLFAVIKKVAAVIKKL
>4123
GLFAVIKKVAAVIKKL
>4124
GLFAVIKKVAAVIKKL
>4125
GLFAVIKKVAAVIKKL
>4126
GLFAVIKKVAAVIKKL
>4127
GLFAVIKKVAAVIKKL
>4128
GLFAVIKKVAAVIKKL
>4129
GLFAVIKKVAAVIRRL
>4130
GLFAVIKKVAAVIRRL
>4131
GLFAVIKKVAAVIRRL
>4132
GLFAVIKKVAAVIRRL
>4133
GLFAVIKKVAAVIRRL
>4134
GLFAVIKKVAAVIRRL
>4135
GLFAVIKKVAAVIRRL
>4136
GLFAVIKKVAAVIRRL
>4137
GLFAVIKKVAAVIRRL
>4138
GLFAVIKKVAKVIKKL
>4139
GLFAVIKKVAKVIKKL
>4149
GLFKVIKKVASVIGGL
>4150
GLFKVIKKVASVIGGL
>4151
GLFKVIKKVASVIGGL
>4152
GLFKVIKKVASVIGGL
>4153
GLFKVIKKVASVIGGL
>4154
GLFKVIKKVASVIGGL
>4155
GLFKVIKKVASVIGGL
>4156
GLFKVIKKVAKVIKKL
>4157
GLFKVIKKVAKVIKKL
>4158
GLFKVIKKVAKVIKKL
>4159
GLFKVIKKVAKVIKKL
>4160
GLFKVIKKVAKVIKKL
>4161
GLFKVIKKVAKVIKKL
>4162
GLFKVIKKVAKVIKKL
>4163
GLFKVIKKVAKVIKKL
>4164
GLFKVIKKVAKVIKKL
>4165
LGGIVSAVKKIVDFLG
>4166
LGGIVSAVKKIVDFLG
>4167
LGGIVSAVKKIVDFLG
>4168
LGGIVSAVKKIVDFLG
>4169
LGGIVSAVKKIVDFLG
>4170
LGGIVSAVKKIVDFLG
>4171
LGGIVSAVKKIVDFLG
>4172
LGGIVSAVKKIVDFLG
>4173
LGGIVSAVKKIVDFLG
>4174
KIFGSLAFL
>4175
KIFGSLAFL
>4176
KIFGSLAFL
>4177
KIFGSLAFL
>4178
KIFGSLAFL
>4179
KIFGSLAFL
>4180
KIFGSLAFL
>4181
KIFGSLAFL
>4182
KIFGSLAFL
>4183
KIFGSLAFL
>4184
HHPHG
>4185
HHPHGHHPHG
>4186
HHPHGHHPHG
>4187
HHPHGHHPHGHHPHG
>4188
HHPHGHHPHGHHPHG
>4189
HHPHGHHPHGHHPHGHHPHG
>4190
HHPHGHHPHGHHPHGHHPHG
>4191
GRKKRRQRRR
>4192
GRKKRRQRRR
>4193
GRKKRRQRRR
>4194
GRKKRRQRRR
>4195
GRKKRRQRRRGGWMWVTNLRTD
>4196
GRKKRRQRRRGGWMWVTNLRTD
>4197
GRKKRRQRRRGGWMWVTNLRTD
>4198
GRKKRRQRRRGGWMWVTNLRTD
>4200
HSHRDFQPVLHLVALNSPLSGGMRG
>4201
MRGIRGADFQAFQQARAVGLAGTFR
>4202
TFRAFLSSRLQDLYSIVRRADRAAV
>4203
AAVPIVNLKDELLFPSWEALFSGSE
>4204
GSEGPLKPGARIFSFDGKDVLRHPT
>4205
HPTWPQKSVWHGSDPNGRRLTESY
>4206
ETWRTEAPSATGQASSLLGGRLLGQ
>4207
LGQSAASAHHAYIVLAIENSFMTASKKK
>4219
YSL
>4220
YSL
>4221
YSL
>4222
YSL
>4223
YSL
>4224
YSL
>4225
YSL
>4226
YSL
>4475
KAAKKWAKAAKKAAKAWKKAA
>4476
KAAKKWAKAWKKAAKAWKKAA
>4477
KAAKKAWKAWKKAAKAAWKKAA
>4478
KAAKKAWKAAKKAAKWWKKAA
>4479
KAAKKAWKWAKKAAKWAKKAA
>4480
KWWKKAAKAAKKAAKAAKKWA
>4481
KAAKKAWKAAKKAWKAAKKAA
>4482
AWKKWAKAWKWAKAKWWAKAA
>4483
AAWKWAWAKKWAKAKKWAKAA
>4484
AAKKWAKAKWAKAKKWAKAA
>4485
KAAKKWAKAAKKWAKAWKKAA
>4486
KAAKKWAKAWKKAAKAWKKAA
>4487
KAAKKAWKAWKKAAKAAWKKAA
>4488
KAAKKAWKAAKKAAKWWKKAA
>4489
KAAKKAWKWAKKAAKWAKKAA
>4490
KWWKKAAKAAKKAAKAAKKWA
>4491
KAAKKAWKAAKKAWKAAKKAA
>4492
AWKKWAKAWKWAKAKWWAKAA
>4493
AAWKWAWAKKWAKAKKWAKAA
>4494
AAKKWAKAKWAKAKKWAKAA
>4495
KAAKKWAKAAKKWAKAWKKAA
>4496
KAAKKWAKAWKKAAKAWKKAA
>4497
KAAKKAWKAWKKAAKAAWKKAA
>4498
KAAKKAWKAAKKAAKWWKKAA
>4499
KAAKKAWKWAKKAAKWAKKAA
>4500
KWWKKAAKAAKKAAKAAKKWA
>4501
KAAKKAWKAAKKAWKAAKKAA
>4502
AWKKWAKAWKWAKAKWWAKAA
>4503
AAWKWAWAKKWAKAKKWAKAA
>4504
AAKKWAKAKWAKAKKWAKAA
>4511
GRRKRKWLRRIGKGVKIIGGAALDHL
>4512
GRRKRKWLRRIGKGVKIIGGAALDHL
>4513
GRRKRKWLRRIGKGVKIIGGAALDHL
>4514
GRRKRKWLRRIGKGVKIIGGAALDHL
>4515
GRRKRKWLRRIGKGVKIIGGAALDHL
>4516
GRRKRKWLRRIGKGVKIIGGAALDHL
>4517
GRRKRKWLRRIGKGVKIIGGAALDHL
>4518
GRRKRKWLRRIGKGVKIIGGAALDHL
>4519
GRRKRKWLRRIGKGVKIIGGAALDHL
>4520
GRRKRKWLRRIGKGVKIIGGAALDHL
>4521
GRRKRKWLRRIGKGVKIIGGAALDHL
>4522
GRRKRKWLRRIGKGVKIIGGAALDHL
>4523
GRRKRKWLRRIGKGVKIIGGAALDHL
>4524
GRRKRKWLRRIGKGVKIIGGAALDHL
>4525
GRRKRKWLRRIGKGVKIIGGAALDHL
>4526
GRRKRKWLRRIGKGVKIIGGAALDHL
>4527
GRRKRKWLRRIGKGVKIIGGAALDHL
>4528
GRRKRKWLRRIGKGVKIIGGAALDHL
>4529
GRRKRKWLRRIGKGVKIIGGAALDHL
>4530
GRRKRKWLRRIGKGVKIIGGAALDHL
>4531
GRRKRKWLRRIGKGVKIIGGAALDHL
>4532
RWGKWFKKATHVGKHVGKAALTAYL
>4533
RWGKWFKKATHVGKHVGKAALTAYL
>4534
RWGKWFKKATHVGKHVGKAALTAYL
>4535
RWGKWFKKATHVGKHVGKAALTAYL
>4536
RWGKWFKKATHVGKHVGKAALTAYL
>4537
RWGKWFKKATHVGKHVGKAALTAYL
>4538
RWGKWFKKATHVGKHVGKAALTAYL
>4539
RWGKWFKKATHVGKHVGKAALTAYL
>4540
RWGKWFKKATHVGKHVGKAALTAYL
>4541
RWGKWFKKATHVGKHVGKAALTAYL
>4542
RWGKWFKKATHVGKHVGKAALTAYL
>4543
RWGKWFKKATHVGKHVGKAALTAYL
>4544
RWGKWFKKATHVGKHVGKAALTAYL
>4545
RWGKWFKKATHVGKHVGKAALTAYL
>4546
RWGKWFKKATHVGKHVGKAALTAYL
>4547
RWGKWFKKATHVGKHVGKAALTAYL
>4548
RWGKWFKKATHVGKHVGKAALTAYL
>4549
RWGKWFKKATHVGKHVGKAALTAYL
>4550
RWGKWFKKATHVGKHVGKAALTAYL
>4551
GWRTLLKKAEVKTVGKLALKHYL
>4552
GWRTLLKKAEVKTVGKLALKHYL
>4553
GWRTLLKKAEVKTVGKLALKHYL
>4554
GWRTLLKKAEVKTVGKLALKHYL
>4555
GWRTLLKKAEVKTVGKLALKHYL
>4556
GWRTLLKKAEVKTVGKLALKHYL
>4557
GWRTLLKKAEVKTVGKLALKHYL
>4558
GWRTLLKKAEVKTVGKLALKHYL
>4559
GWRTLLKKAEVKTVGKLALKHYL
>4560
GWRTLLKKAEVKTVGKLALKHYL
>4561
GWRTLLKKAEVKTVGKLALKHYL
>4562
GWRTLLKKAEVKTVGKLALKHYL
>4563
GWRTLLKKAEVKTVGKLALKHYL
>4564
GWRTLLKKAEVKTVGKLALKHYL
>4565
GWRTLLKKAEVKTVGKLALKHYL
>4566
GWRTLLKKAEVKTVGKLALKHYL
>4567
GWRTLLKKAEVKTVGKLALKHYL
>4568
GWRTLLKKAEVKTVGKLALKHYL
>4569
GWRTLLKKAEVKTVGKLALKHYL
>4570
GRRKRKWLRRIGKGVKIIGGAALDHL
>4571
RWGKWFKKATHVGKHVGKAALTAYL
>4572
GWRTLLKKAEVKTVGKLALKHYL
>4573
GRRKRKWLRRIGKGVKIIGGAALDHL
>4574
RWGKWFKKATHVGKHVGKAALTAYL
>4575
GWRTLLKKAEVKTVGKLALKHYL
>4576
LIAHNQVRQV
>4577
GVGSPYVSRLLGICL
>4578
PRFWEYWLRLME
>4579
LTFEHYWAQLTS
>4580
LTAEHYAAQATS
>4581
QETFSDLWKLLP
>ID_1118
gigkflkkakkfakafvkiinn
>ID_3505
vnwkkilgkiikvvk
>ID_3514
vnwkkllgkllkvvk
>ID_3530
vnwkkilgkiikvvk
>ID_3539
vnwkkllgkllkvvk
>ID_3555
vnwkkilgkiikvvk
>ID_3564
vnwkkllgkllkvvk
>ID_3588
gfgmalkllkkvl
>ID_3604
gfgmalkllkkvl
>ID_3620
gfgmalkllkkvl
>ID_3635
gmwskilghlir
>ID_3650
gkwmsllkhilk
>ID_3663
gmwskilghlir
>ID_3678
gkwmsllkhilk
>ID_3691
gmwskilghlir
>ID_3706
gkwmsllkhilk
>ID_4039
glfdvikkvasviggl
>ID_4040
glfdvikkvasviggl
>ID_4041
glfdvikkvasviggl
>ID_4042
glfdvikkvasviggl
>ID_4043
glfdvikkvasviggl
>ID_4044
glfdvikkvasviggl
>ID_4045
glfdvikkvasviggl
>ID_4046
glfdvikkvasviggl
>ID_4047
glfdvikkvasviggl
