# Supplementary material for: Antimicrobial Peptide Databases as the Guiding Resource in New Antimicrobial Agent Identification via Computational Methods
Source: Molecules. 2025 Mar 14;30(6):1318. doi: 10.3390/molecules30061318 (PMC11944441; doi:10.3390/molecules30061318)
Supplement: Supplementary file 1 [file molecules-30-01318-s001.zip › Supplementary/S4_Data_analysis_scripts/sample data/dadp.fasta]

>Adenoregulin
GLWSKIKEVGKEAAKAAAKAAGKAALGAVSEAV
>Amolopin-1b
FLPLAVSLAANFLPKLFCKITKKC
>Amolopin-2a
FLPIVGKLLSGLSGLL
>Amolopin-2a
FLPIVGKLLSGLSGLL
>Amolopin-2b
FLPIVGKLLSGLL
>Amolopin-2b
FLPIVGKLLSGLL
>Amolopin-2e
FLPIAGKLLSGLSGLL
>Amolopin-2f
FFPIVGKLLFGLSGLL
>Amolopin-2g
FFPIVGKLLSGLSGLL
>Amolopin-2h
FFPIVGKLLFGLFGLL
>Amolopin-2i
FFPIVGKLLSGLL
>Amolopin-9a
GIFALIKTAAKFVGKNLLKQAGKAGLEHLACKANNQC
>Amolopin-9b
GIFSLIKTAAKFVGKNLLKQAGKAGVEHLACKANNQC
>Amolopin-n1
FFPIVGKLLS
>Amolopin-p1
NILSSIVNGINRALSFFG
>Amolopin-p2
NVLSSVANGINRALSFFG
>Amurin-2
FLSLALAALPKLFCLIFKKC
>Amurin-3
ILPILSLIGGLLGK
>Andersonin-G
TSRCIFYRRKKCS
>Andersonin-I1
FIFPKKNIINSLFGR
>Antibacterial peptide
ILPILSLIGGLLGK
>Chensirin-2
IIPLPLGYFAKKT
>Preprochensinin-1
SAVGRHGRRFGLRKHRKH
>Antimicrobial peptide
SALVGCWTKSWPPKPCFGRG
>Antimicrobial peptide
SALVGCWTKSWPPKPCFGR
>Preprobrevinin-1CEa
FLIGMTQGLICLITRKC
>Preprobrevinin-1CEb
FLIGMTHGLICLISRKC
>Brevinin-1PLb
FLPLIAGLAANFLPKIFCAITKKC
>Brevinin-1PLc
FLPVIAGVAAKFLPKIFCAITKKC
>Brevinin-1DYb
FLSLALAALPKLFCLIFKKC
>Brevinin-1E
FLPLLAGLAANFLPKIFCKITRKC
>Brevinin-1E-OG6
FLPLLAGLAANFLPKIFCKITKKC
>Brevinin-1E-OG6
FLPLLAGLAANFLPKIFCKITKKC
>Brevinin-1E-RTa
FLPLLAGVVANFLPQIICKIARKC
>Brevinin-1LTa
FFGTALKIAANVLPTAICKILKKC
>Brevinin-1LTc
FMGSALRIAAKVLPAALCQIFKKC
>Brevinin-1Pb
FLPIIAGIAAKVFPKIFCAISKKC
>Brevinin-1Vb
FLPLIAGLAANFLPKIFCAITKKC
>Brevinin-2E-MG1
GLLDTFKNLALNAAKSAGVSVLNSLSCKLSKTC
>Brevinin-2E-OG1
GLLDTFKNMALNAAKSAGVSVLNALSCKLSKTC
>Brevinin-2E-OG6
GLLDTFKNLALNAAKSAGVSVLNSLSCKLSKTC
>Brevinin-2E-OG6
GLLDTFKNLALNAAKSAGVSVLNSLSCKLSKTC
>Brevinin-2E-OG6
GLLDTFKNLALNAAKSAGVSVLNSLSCKLSKTC
>Brevinin-2E-OG6
GLLDTFKNLALNAAKSAGVSVLNSLSCKLSKTC
>Brevinin-2E-OG6
GLLDTFKNLALNAAKSAGVSVLNSLSCKLSKTC
>Brevinin-2E-OG6
GLLDTFKNLALNAAKSAGVSVLNSLSCKLSKTC
>Brevinin-1TOa
GIGSILGVIAKGLPTLISWIKNR
>Brevinin-2GHb
GVITDALKGAAKTVAAELLRKAHCKLTNSC
>Brevinin-2GHc
SIWEGIKNAGKGFLVSILDKVRCKVAGGCNP
>Brevinin-2RTa
GLMSTLKDFGKTAAKEIAQSLLSTASCKLAKTC
>Brevinin-2RTb
GILDTLKEFGKTAAKGIAQSLLSTASCKLAKTC
>Brevinin-2-RN
SLWETIKNAGKGFILNILDKIRCKVAGGCKT
>Brevinin-2-RN
SLWETIKNAGKGFILNILDKIRCKVAGGCKT
>Brevinin-2-RN
SLWETIKNAGKGFIQNILDKIR
>Brevinin-1-RAA10
FLPAVIRVAANVLPTAFCAISKKC
>Brevinin-1RTb
FLGSLLGLVGKVVPTLFCKISKKC
>Brevinin-2-RA5
GLLDTFKNLALNAAESAGVSVLNSLSCKLSKTC
>Brevinin-2-RA9
GILDTFKNMALNAAKSAGVSVLNALSCKLSKTC
>Brevinin-2-RA11
GLLDTFKNLALNAAKSAGVSVLNSLSCKLSKTC
>Brevinin-2-RA11
GLLDTFKNLALNAAKSAGVSVLNSLSCKLSKTC
>Brevinin-2-RA11
GLLDTFKNLALNAAKSAGVSVLNSLSCKLSKTC
>Dybowskin-1ST
IIPLPLGYFAKKT
>Dybowskin-1CDYa
IIPLPLGYFAKKT
>Dybowskin-2CDYa
SAVGRHGRRFGLRKHRKH
>Esculentin-1-MG2
GLFSKFAGKGIKNFLIKGVKHIGKEVGMDVIRTGIDVAGCKIKGEC
>Esculentin-1-OG2
GLFSKFAGKGIKNFLIKGVKHIGKEVGMDVIRTGIDVAGCKIKGEC
>Esculentin-1-OG2
GLFSKFAGKGIKNFLIKGVKHIGKEVGMDVIRTGIDVAGCKIKGEC
>Esculentin-1-OG2
GLFSKFAGKGIKNFLIKGVKHIGKEVGMDVIRTGIDVAGCKIKGEC
>Esculentin-1-OG5
GLFSKFAGKGIKDLIFKGVKHIGKEVGMDVIRTGIDVAGCKIKGEC
>Esculentin-1-OG5
GLFSKFAGKGIKDLIFKGVKHIGKEVGMDVIRTGIDVAGCKIKGEC
>Esculentin-1-OG5
GLFSKFAGKGIKDLIFKGVKHIGKEVGMDVIRTGIDVAGCKIKGEC
>Esculentin-1P
GIFSKLAGKKIKNLLISGLKNVGKEVGMDVVRTGIDIAGCKIKGEC
>Esculentin-1S
GLFSKFAGKGIKNMIIKGIKGIGKEVGMDVIRTGIDVAGCKIKGEC
>Esculentin-1V
GIFSKFAGKGIKDLIIKGVKGIAKEAGMDVIRTGIDIAGCKIKGEC
>Esculentin-1Vb
GIFTKINKKKAKTGVFNIIKTIGKEAGMDVIRAGIDTISCKIKGEC
>Esculentin-2PLa
GLFSILKGVGKIALKGLAKNMGKMGLDLVSCKISKEC
>Esculentin-2MT1
GIFALIKTAAKFVGKNLLKQAGKAGLEHLACKANNQC
>Esculentin-2-OG10
GLFTLIKGAAKLIGKTVAKEAGKTGLELMACKITNQC
>Esculentin-2-OG10
GLFTLIKGAAKLIGKTVAKEAGKTGLELMACKITNQC
>Esculentin-2-OG10
GLFTLIKGAAKLIGKTVAKEAGKTGLELMACKITNQC
>Esculentin-2-OG10
GLFTLIKGAAKLIGKTVAKEAGKTGLELMACKITNQC
>Esculentin-2-OG10
GLFTLIKGAAKLIGKTVAKEAGKTGLELMACKITNQC
>Esculentin-2-OG10
GLFTLIKGAAKLIGKTVAKEAGKTGLELMACKITNQC
>Esculentin-2-OG10
GLFTLIKGAAKLIGKTVAKEAGKTGLELMACKITNQC
>Esculentin-2-OG7
GLFTLIKGAAKLIGKTVAKEAGKTGLELMACKITNQC
>Esculentin-2P
GIFSLIKGAAKVVAKGLGKEVGKFGLDLMACKVTNQC
>Esculentin-2S
GLFTLIKGAVKMIGKTVAKEAGKTGLELMACKVTNQC
>Esculentin-2V
GIFTLFKGAAKLLGKTLAKEAGKTGLELMACKVTNQC
>Esculentin-1-RA4
GLFTKFAGKGIKDLIFKGVKHIGKEVGMDVIRTGIDVAGCKIKGEC
>Esculentin-1-RA5
GLFSKFAGKGIKNFLIKGVKHIGKEVGMDVIRTGIDVAGCKIKGEC
>Esculentin-1-RA7
GLFSKFAGKGIKNLIFKGVKHIGKEVGMDVIRTGIDVAGCKIKGEC
>Esculentin-1-RA8
GLFSKFAGKGIKDLIFKGVKHIGKEVGMDVIRTGIDVAGCKIKGEC
>Esculentin-2-RA2
GIFTLIKGAAKLIGKTVAKEAGKTGLELMACKITNQC
>Gaegurin-4
GILDTLKQFAKGVGKDLVKGAAQGVLSTVSCKLAKTC
>Gaegurin-6-RN
FIGPVLKIAAGILPTAICKIFKKC
>Gaegurin-6-RN
FIGPVLKIAAGILPTAICKIFKKC
>Gaegurin-6-RN
FIGPVLKIAAGILPTAICKIFKKC
>Gaegurin-6-RN
FVGPVLKIAAGILPTAICKIYKKC
>Gaegurin-6-RN
FLGPIIKIATGILPTAICKFLKKC
>Gaegurin-6-RN
FIGPVLKIAAGILPTAICKIFKKC
>Gaegurin-6-RN
FIGPVLKIAAGILPTAICKIFKKC
>Granulosusin-D2
GFMDTAKNVAKNVAVTLLDKLKCKITGGC
>Kasseptin 1Ma
FLGAIAAALPHVINAVTNAL
>Kasseptin 1Mb
FFGAIAAALPHVISAIKNAL
>Kasseptin 1Mc
FVGAIAAALPHVISAIKNAL
>Kasseptin 1Md
IIGAIAAALPHVINAIKNTF
>Grahamin-1
GLLSGILGAGKNIVCGLSGLC
>Grahamin-2
GLLSGILGAGKHIVCGLSGLC
>Japonicin-1CDYa
FFPLALLCKVFKKC
>Japonicin-1NPa
FLLFPLMCKIQGKC
>Japonicin-1NPb
FVLPLVMCKILRKC
>Lividin-10
GIFSKISGKAIKNLFIKGAKNVGKEVGMDVVRTGIDVVGCKIKGEC
>Lividin-11
GFMDTAKNVAKNVAATLLDKLKCKITGGC
>Lividin-1a
ILPFVAGVAAEMMQHVYCAASKKC
>Lividin-1
ILPFVAGVAAEMMQHVYCAASKKC
>Lividin-2
SFLDTLKNLAISAAKGAGQSVLSTLSCKLSKTC
>Lividin-2a
GLLDTIKNMALNAAKSAGVSVLNTLSCKLSKTC
>Lividin-3
SVLGTVKDLLIGAGKSAAQSVLTALSCKLSNSC
>Lividin-3a
SVLGTVKDLLIGAGKSAAQSVLTALSCKLSNSC
>Lividin-4
GVFTLIKGATQLIGKTLGKELGKTGLELMACKITNQC
>Lividin-5
AALRGCWTKSIPPKPCPGKR
>Lividin-7a
GILSGILGVGKKLVCGLSGLC
>Lividin-7c
GILSGILGVGKKLVCGLSGLC
>Nigroain-B
CVISAGWNHKIRCKLTGNC
>Nigroain-B
CVISAGWNHKIRCKLTGNC
>Nigroain-B
CVISAGWNHKIRCKLTGNC
>Nigroain-C
FKTWKRPPFQTSCWGIIKE
>Nigroain-E
DCTRWIIGINGRICRD
>Nigroain-E
DCTRWIIGINGRICRD
>Nigroain-E-RA
DCTRWIIGINGRICRD
>Nigroain-F
GAFGNFLKGVAKKAGLKILSIAQCKLSGTC
>Nigroain-F
GAFGNFLKGVAKKAGLKILSIAQCKLSGTC
>Nigroain-F
GAFGNFLKGVAKKAGLKILSIAQCKLFGTC
>Nigrosin-MG2
GLLSGILGAGKNIVCGLSGLC
>Nigrosin-MG3
GLLSGVLGVGKKIVCGLSGLC
>Nigrocin-2
GLLSKVLGVGKKVLCGVSGLC
>Nigrocin-2
GLLSKVLGVGKKVLCGVSGLC
>Nigrocin-2H
GLLSKVLGVGKKVLCGVSGLC
>Nigrocin-2L
GILSGILGMGKKLVCGLSGLC
>Nigrocin-2S
GILSGILGAGKSLVCGLSGLC
>Nigrosin-2Sb
GILSGVLGMGKKIVCGLSGLC
>Nigrosin-2Sc
GILSNVLGMGKKIVCGLSGLC
>Nigrosin-OG17
GLLSGILGAGKNIVCGLSGLC
>Nigrosin-OG17
GLLSGILGAGKNIVCGLSGLC
>Nigrosin-OG17
GLLSGILGAGKNIVCGLSGLC
>Nigrosin-OG17
GLLSGILGAGKNIVCGLSGLC
>Nigrosin-OG20
GLLSGILGAGKNIVCGLSGLC
>Nigrosin-RA3
GLLSGVLGVGKKIVCGLSGLC
>Nigrosin-RA3
GLLSGVLGVGKKIVCGLSGLC
>Nigrosin-RA3
GLLSGVLGVGKKIVCGLSGLC
>Nigrosin-RA3
GLLSGVLGVGKKIVCGLSGLC
>Nigrosin-RA3
GLLSGVLGVGKKIVCGLSGLC
>Nigrosin-RA3
GLLSGVLGVGKKIVCGLSGLC
>Nigrosin-RA3
GLLSGVLGVGKKIVCGLSGLC
>Nigrosin-RA3
GLLSGVLGVGKKIVCGLSGLC
>Nigrosin-RA3
GLLSGVLGVGKKIVCGLSGLC
>Nigrosin-RA3
GLLSGVLGVGKKIVCGLSGLC
>Nigrosin-RA3
GLLSGVLGVGKKIVCGLSGLC
>Nigrosin-RA3
GLLSGVLGVGKKIVCGLSGLC
>Nigrosin-RA3
GLLSGVLGVGKKIVCGLSGLC
>Nigrosin-RA3
GLLSGVLGVGKKIVCGLSGLC
>Nigrosin-RA3
GLLSGVLGVGKKIVCGLSGLC
>Nigrosin-RA3
GLLSGVLGVGKKIVCGLSGLC
>Nigrosin-RA3
GLLSGVLGVGKKIVCGLSGLC
>Nigrosin-RA3
GLLSGVLGVGKKIVCGLSGLC
>Odorranain-A-RA7
VVKCSYRLGSPDSQCN
>Odorranain-B1
AALKGCWTKSIPPKPCFGKR
>Odorranain-B1
AALKGCWTKSIPPKPCFGKR
>Odorranain-B1
AALKGCWTKSIPPKPCFGKR
>Odorranain-B1
AALKGCWTKSIPPKPCFGKR
>Odorranain-B1
AALKGCWTKSIPPKPCFGKR
>Odorranain-B1
AALKGCWTKSIPPKPCFGKR
>Odorranain-B1
AALKGCWTKSIPPKPCFGKR
>Odorranain B1
AALKGCWTKSIPPKPCFGKR
>Odorranain-B4
AALKGCWTKSIPPKPCSGKR
>Odorranain-B-RA1
AALRGCWTKSIPPKPCSGKR
>Odorranain-C1
GVLGAVKDLLIGAGKSAAQSVLKTLSCKLSNDC
>Odorranain-C7
GVLGTVKNLLIGAGKSAAQSVLKTLSCKLSNDC
>Odorranain-C8
GVLGTVKNLLIGAGKSAAQSVLKTLSCKLSNDC
>Odorranain-C8
GVLGTVKNLLIGAGKSAAQSVLKTLSCKLSNDC
>Odorranain-C8
GVLGTVKNLLIGAGKSAAQSVLKTLSCKLSNDC
>Odorranain-C8
GVLGTVKNLLIGAGKSAAQSVLKTLSCKLSNDC
>Odorranain-C8
GVLGTVKNLLIGAGKSAAQSVLKTLSCKLSNDC
>Odorranain-C8
GVLGTVKNLLIGAGKSAAQSVLKTLSCKLSNDC
>Odorranain-C8
GVLGTVKNLLIGAGKSAAQSVLKTLSCKLSNDC
>Odorranain-F2
GFMDTAKNVAKNVAVTLLDNLKCKITKAC
>Odorranain-F2
GFMDTAKNVAKNVAVTLLDNLKCKITKAC
>Odorranain-F2
GFMDTAKNVAKNVAVTLLDNLKCKITKAC
>Odorranain-F2
GFMDTAKNVAKNVAVTLLDNLKCKITKAC
>Odorranain-F2
GFMDTAKNVAKNVAVTLLDNLKCKITKAC
>Odorranain-F2
GFMDTAKNVAKNVAVTLLDNLKCKITKAC
>Odorranain-F-RA1
GFMDTAKNVAKNMAVTLLDNLKCKITKAC
>Odorranain-F-RA1
GFMDTAKNVAKNMAVTLLDNLKCKITKAC
>Odorranain-F-RA1
GFMDTAKNVAKNMAVTLLDNLKCKITKAC
>Odorranain-F-RA1
GFMDTAKNVAKNMAVTLLDNLKCKITKAC
>Odorranain-G1
FMPILSCSRFKRC
>Odorranain-G1
FMPILSCSRFKRC
>Odorranain-G-RA2
FMPILSCSRFKRC
>Odorranain-H1
GLFGKILGVGKKVLCGLSGMC
>Odorranain-H1
GLFGKILGVGKKVLCGLSGMC
>Odorranain-H1
GLFGKILGVGKKVLCGLSGMC
>Odorranain-H2
GIFGKILGVGKKVLCGLSGVC
>Odorranain-J1
GLFTLIKCAYQLIAPTVACN
>Odorranain-K1
GLFTLIKGAAKLIGKTVPKKQARLGMNLWLVKLPTNVKT
>Odorranain-M1
ATAVDFGPHGLLPIRPIRIRPLCGKDKS
>Odorranain-P1a
VIPFVASVAAETMQHVYCAASKKMLKLNWKSSDVENHLAKC
>Odorranain-P1b
VIPFVASVAAEMMQHVYCAASKKC
>Odorranain-P1b
VIPFVASVAAEMMQHVYCAASKKC
>Odorranain-P1b
VIPFVASVAAEMMQHVYCAASKKC
>Odorranain-P1b
VIPFVASVAAEMMQHVYCAASKKC
>Odorranain-P1b
VIPFVASVAAEMMQHVYCAASKKC
>Odorranain-P1b
VIPFVASVAAEMMQHVYCAASKKC
>Odorranain-P1b
VIPFVASVAAEMMQHVYCAASKKC
>Odorranain-P1b
VIPFVASVAAEMMQHVYCAASKKC
>Odorranain-P2a
GLLSGILGAGKHIVCGLSGPCQSLNRKSSDVEYHLAKC
>Odorranain-P-RA1
VIVFVASVAAEMMQHVYCAASKKC
>Odorranain-P-RA2
VIPFVASVAAEMMQHVYCAASKKC
>Odorranain-P-RA2
VIPFVASVAAEMMQHVYCAASKKC
>Odorranain-S1
FLPPSPWKETFRTS
>Odorranain-S1
FLPPSPWKETFRTS
>Odorranain-S-RA
FLPPSPWKETFRTS
>Odorranain-T1
TSRCYIGYRRKVVCS
>Odorranain-U1
GCSRWIIGIHGQICRD
>Odorranain-U1
GCSRWIIGIHGQICRD
>Odorranain-U-RA
GCSRWIIGIHGQICRD
>Odorranain-U-RA
GCSRWIIGIHGQICRD
>Odorranain-U-RA
GCSRWIIGIHGQICRD
>Odorranain-V1
GLLSGTSVRGSI
>Odorranain-W1
GLFGKSSVWGRKYYVDLAGCAKA
>Odorranain-W-RA1
GLLRASSVWGRKYYVDLAGCAKA
>Odorranain-HP
GLLRASSVWGRKYYVDLAGCAKA
>AMP OGG1
GLLSGILGAGKHIVCGLTGCAKA
>AMP OGG1
GLLSGILGAGKHIVCGLTGCAKA
>Palustrin-3b
GIFPKIIGKGIKTGIVNGIKSLVKGVGMKVFKAGLSNIGNTGCNEDEC
>Parkerin
GWANTLKNVAGGLCKITGAA
>Pleurain-A1
SIITMTKEAKLPQLWKQIACRLYNTC
>Pleurain-A2
SIITMTKEAKLPQSWKQIACRLYNTC
>Prepromelittin-related peptide
AIGSILGALAKGLPTLISWIKNR
>Melittin-related peptide
VIGSILGALASGLPTLISWIKNR
>Ranalexin
FLGGLIKIVPAMICAVTKKC
>Ranatuerin-1
SMLSVLKNLGKVGLGFVACKINKQC
>Ranatuerin-1
SMLSVLKNLGKVGLGFVACKINKQC
>Ranatuerin-2PLa
GIMDTVKNVAKNLAGQLLDKLKCKITAC
>Ranatuerin-2R-RA1
ATNIPFKVHFRCKAAFC
>Ranatuerin-2R-RA2
AVNIPFKVHFRCKAAFC
>Ranatuerin-2R-RA2
AVNIPFKVHFRCKAAFC
>Ranatuerin-2R-RA2
AVNIPFKVHFRCKAAFC
>Ranatuerin-2-MG1
AVNIPFKVHFRCKAAFC
>Ranatuerin-2SHb
AVNIPFKVHFRCKAAFC
>Ranatuerin-2P
GLMDTVKNVAKNLAGHMLDKLKCKITGC
>Ranatuerin-2Va
GLLDTIKNTAKNLAVGLLDKIKCKMTGC
>Ranatuerin-4
FLPFIARLAAKVFPSIICSVTKKC
>Ranatuerin-2TOa
GLLNVIKDTAQNLFAAALDKLKCKVTKCN
>Ranatuerin-2TOb
GLLNVIKDTAQNLFAAALEKLKCKVTKCN
>Ranaturerin-2SKa
GLLDAIKDTAQNLFANVLDKIKCKFTKC
>Rugosin-RN
SIRDKIKTIAIDLAKSAGTGVLKTLICKLDKSC
>Rugosin-RN
SIRDKIKTIAIDLAKSAGTGVLKTLICKLDKSC
>Rugosin-RN
SIRDKIKTIAIDLAKSAGTGVLKTLICKLDKSC
>Rugosin-RN
SIRDKIKTIAIDLAKSAGTGVLKTLICKLDKSC
>Rugosin-RN
SIRDKIKTIAIDLAKSAGTGVLKTLICKLDKSC
>Rugosin-RN
SIRDKIKTIAIDLAKSAGMGILKTLICKLDKSC
>Rugosin-RN
SIRDKIKTIAIDLAKSAGTGVLKTLICKLNKSC
>Rugosin-RN
SIRDKIKTIAIDLAKSAGTGVLKTLICKLDKSC
>Rugosin-RN
SIRDKIKTIAIDLAKSAGTGVLKTLICKLDKSC
>Rugosin-RN
SIRDKIKTIAIDLAKSAGTGVLKTLICKLDKSC
>Temporin-LTc
SLSRFLSFLKIVYPPAF
>Preprotemporin-1CEb
ILPILSLIGGLLGK
>Preprotemporin-1CEc
IIPLPLGYFAKKT
>Preprotemporin-1Oa1
FLPLLASLFSRLL
>Preprotemporin-1Ob1
FLPLIGKILGTIL
>Preprotemporin-1Oc1
FLPLLASLFSRLF
>Preprotemporin-1SKa
FLPVILPVIGKLLNGIL
>Temporin-1PLa
FLPLVGKILSGLI
>Temporin-1AM
FLPLVGKILSGLI
>Temporin-GN3
FLPIVGKLLSGLL
>Temporin-GN3_1
FLPIVGKLLSGLL
>Temporin-GN3_2
FLPIVGKLLSGLL
>Temporin-1P
FLPIVGKLLSGLL
>Temporin-1TGa
FLPIIGKLLSGIL
>Temporin-1TGb
AVDLAKIANKVLSSLF
>Temporin-1V
FLPLVGKILSGLI
>Temporin-LF3
FLPIVGKLLSGLL
>Temporin-LTa
FFPLVLGALGSILPKIF
>Temporin-LTb
FIITGLVRGLTKLF
>Temporin-LTd
FLPGLIAGIAKML
>Temporin-LTf
FLPIALKALGSIFPKIL
>Temporin-MT3
FLPIVGKLLSGLL
>Temporin-RN
FLPLVLGALSGILPKIL
>Temporin-RN
FLPLVLGALSGILPKIL
>Temporin-RN
FFPLLFGALSSHLPKLF
>Temporin-TOa
FLPILGKLLSGFL
>Temporin-TOb
FLPILGKLLSGLL
>Tigerinin-RC1
RVCSAIPLPICH
>Tigerinin-RC2
RVCMAIPLPLCH
>Caerin 1.1
GLLSVLGSVAKHVLPHVVPVIAEHL
>Caerin 1.1
GLLSVLGSVAKHVLPHVVPVIAEHL
>Caerin-1.1
GLLSVLGSVAKHVLPHVVPVIAEHL
>Dermaseptin BI
AMWKDVLKKIGTVALHAGKAALGAVADTISQ
>Dermaseptin DRG3
ALWKTIIKGAGKMIGSLAKNLLGSQAQPES
>Dermaseptin PD-3-6
GVVTDLLNTAGGLLGNLVGSLSG
>Dermaseptin sI
ALWKTMLKKLGTMALHAGKAALGAAADTISQGTQ
>Dermaseptin-B3
ALWKNMLKGIGKLAGQAALGAVKTLVGAE
>Dermaseptin-B4
ALWKDILKNVGKAAGKAVLNTVTDMVNQ
>Dermaseptin-H4
GLWSTIKNVGKEAAIAAGKAALGAL
>Dermaseptin-like PBN2
GLVTSLIKGAGKLLGGLFGSVTGGQS
>Preprodermaseptin S9
GLRSKIWLWVLLMIWQESNKFKKM
>PBN1
FLSLIPHIVSGVAALAKHLG
>Phylloseptin-1
FLSLIPHIVSGVASIAKHF
>Phylloseptin-2
FLSLIPHAINAVSTLVHHF
>Phylloseptin-7
FLSLIPHAINAVSAIAKHF
>Phylloseptin-7
FLSLIPHAINAVSAIAKHF
>Raniseptin-1
AWLDKLKSLGKVVGKVALGVAQNYLNPQQ
>Maximin 26/H3
GIGGKILGGLKTALKGAAKELAATYLH
>Maximin 18/H1
GIGAKILGGVKTALKGALKELAFTYVN
>Maximin 63/H39
GIGGVLLGAGKATLKGLAKVLAEKYAN
>Antimicrobial peptide
GIGTKIIGGFKTAVKGALKELAFTYVN
>Maximin 5/H4
SIGAKILGGVKTFFKGALKELASTYLQ
>Antimicrobial peptide
GIGGKILAGVKTALKGAAKELAATYLH
>Maximin 41/H25
GIGGALLSVGKSALKGLTKGLAEHF
>Antimicrobial peptide
GIGGVLLSAGKAALKGLVKVLAEKYVN
>Antimicrobial peptide
GIGGVLPSAGKAALKGLAKVLAEKYAN
>Maximin 2/H5
GIGTKILGGVKTALKGALKELASTYVN
>Maximin 11/H1
GIGTKIIGGLKTAVKGALKELASTYVN
>Maximin 5/H4
SIGAKILGGVKTFFKGALKELASTYLQ
>Antimicrobial peptide
GIGTKFLGGLKTAVKGALKELAFTYVN
>Maximin 19/H1
GIGTKILGGVKTALKGALKELAFTYAN
>Antimicrobial peptide
GIGGKILGGFKTALKGAAKELAATYLH
>Antimicrobial peptide
GIGGKILGGFKTALKGAAKELAATYLH
>Antimicrobial peptide
GIGGKILGGLKTVLKDAAKELAATYLH
>Antimicrobial peptide
GIGTKILGGVKTALKGALKELAPTYVN
>Maximin 2/H23
GIGTKILGGVKTALKGALKELASTYVN
>Antimicrobial peptide
GIGGVLLSAGKAALKGLAKVLAEKYAN
>Antimicrobial peptide
SIGAKILGGVKTFFKGALKELASTYLQ
>Antimicrobial peptide
GIGGKILSGFKTALKGAAKELAATYLH
>Antimicrobial peptide
GIGGKILPGFKTALKGAAKELAATYLH
>Maximin 39/H23
GIGTKFLGGVKTALKGALKELAFTYVN
>Maximin 4/H3
GIGGVLLSAGKAALKGLAKVLAEKYAN
>Antimicrobial peptide
GIGTKIIGGLKTAVKGALKESAFTYVN
>Antimicrobial peptide
GIGGKILSGLKTALKGAAKELAATYLH
>Maximin 11/H1
GIGTKIIGGLKTAVKGALKELASTYVN
>Maximin 5/H8
SIGAKILGGVKTFFKGALKELASTYLQ
>Antimicrobial peptide
GIGTKIIGGLKTAVKGALKELAFTYVN
>Antimicrobial peptide
GIGTKIIGGLKTAVKGALKELAFTYVN
>Antimicrobial peptide
GIGGVLLSAGKAALKGLARVLAEKYAN
>Maximin 2/H1
GIGTKILGGVKTALKGALKELASTYVN
>Antimicrobial peptide
GIGGVLLSAGKAALKGLAKVLAEKYAN
>Maximin 6/H3
GIGGALLSAGKSALKGLAKGLAEHFAN
>Antimicrobial peptide
GIGTKFLGGVKTALKGALKELASTYVN
>Maximin 34/H7
GIGTKFLGGLKTAVKGALKELASTYVN
>Antimicrobial peptide
GIGGVLLCAGKAALKGLAKVLAEKYAN
>Maximin 42/H4
SIGAKILGGVKTFFKGALKELAFTYLQ
>Maximin 3/H16
GIGGKILSGLKTALKGAAKELASTYLH
>Antimicrobial peptide
GIGGVLLSAGKAALKGLAKVLAEKYAN
>Antimicrobial peptide
GIGGKILGGFKTALKGAAKELAATYLH
>Antimicrobial peptide
GIGGALLSAGKAALKGLAKVLAEKYAN
>Maximin 3/H3
GIGGKILSGLKTALKGAAKELASTYLH
>Antimicrobial peptide
GIGGVLLSAGKAALKGLAKVLAEKYAN
>Maximin 8/H7
GIGTKILGGLKTAVKGALKELASTYVN
>Maximin 45/H9
GIGGKILGGLRTALKGAAKELAATYLH
>Antimicrobial peptide
GIGGVLLSAGKAALKGLTKVLAEKYAN
>Antimicrobial peptide
GIGRKILGGLKTALKGAAKELAATYLH
>Antimicrobial peptide
SIGAKVLGGVKTFFKGALKELASTYQQ
>Antimicrobial peptide
SIGAKILGGVKTFFKGALKELAFTYLQ
>Maximin 7/H1
GIGAKILGGVKTALKGALKELASTYVN
>Maximin 32/H24
GIGGKILGGLKTALKGAAKELASTYLH
>Maximin 31/H10
GIGGALLSAGKSALKGLAKGLAEHF
>Antimicrobial peptide
GIGGALLSAGKSALKGLAKGLAEHF
>Maximin 26/H3
GIGGKILGGLKTALKGAAKELAATYLH
>Antimicrobial peptide
GIGTRIIGGLKTAVKGALKELASTYVN
>Maximin 26/H3
GIGGKILGGLKTALKGAAKELAATYLH
>Maximin 28/H23
GIGTKFLGGVKTALKGALKELASTYVN
>Antimicrobial peptide
GIGGRILGGLKTALKGAAKELAATYLH
>Antimicrobial peptide
GIGTKFLGGLKTAVKGALKELASTYVY
>Maximin 15/H23
GIGTKILGGVKAALKGALKELASTYVN
>Maximin 4/H3
GIGGVLLSAGKAALKGLAKVLAEKYAN
>Bombinin-like peptides 1
GIGASILSAGKSALKGLAKGLAEHFAN
>Bombinin-like peptides 1
GIGGALLSAAKVGLKGLAKGLAEHFAN
>Bombinin-like peptides 2
GIGASILSAGKSALKGFAKGLAEHFAN
>Bombinin-like peptides 3
GIGAAILSAGKSALKGLAKGLAEHF
>Maximin 9/H3
GIGRKFLGGVKTTFRCGVKDFASKHLY
>Maximin 10/H3
GIGGKILSGLKTALKGAAKELAFTYLH
>Maximin 10/H3
GIGGKILSGLKTALKGAAKELAFTYLH
>Maximin 11/H3
GIGGKILSGLKPALKGAAKELAFTYLH
>Maximin 12/H3
GIGGKILSGFKTALKGAAKELAFTYLH
>Maximin 13/H3
GIGGVLLSAGKAALKGLAKVLAEKYAD
>Maximin 15/H3
GIGTKILGGVKAALKGALKELASTYVN
>Maximin 16/H1
DIGTKILGGVKTALKGALKELASTYVN
>Maximin 19/H1
GIGTKILGGVKTALKGALKELAFTYAN
>Maximin 20/H1
GIGTKILGGVKTALKGALKELAFTYVN
>Maximin 21/H1
GIGTKIIGGLKTAVKGALKELASTYVN
>Maximin 21/H1
GIGTKIIGGLKTAVKGALKELASTYVN
>Maximin 21/H1
GIGTKIIGGLKTAVKGALKELASTYVN
>Maximin 21/H1
GIGTKIIGGLKTAVKGALKELASTYVN
>Maximin 22/H1
GIGTKIIGGLKTAVKGALKELVFTYVN
>Maximin 22/H1
GIGTKIIGGLKTAVKGALKELVFTYVN
>Maximin 24/H3
GIGRKFLGGVKTTFRCGDKDFASKHLY
>Maximin 25/H11
GIGGKILSGLKTALKGAAKELASTYLH
>Maximin 25
GIGGKILSGLKTALKGAAKELASTYLH
>Maximin 25/H5
GIGGKILSGLKTALKGAAKELASTYLH
>Maximin 25/H3
GIGGKILSGLKTALKGAAKELASTYLH
>Maximin 25/H3
GIGGKILSGLKTALKGAAKELASTYLH
>Maximin 25/H11
GIGGKILSGLKTALKGAAKELASTYLH
>Maximin 25/H3
GIGGKILSGLKTALKGAAKELASTYLH
>Maximin 25/H5
GIGGKILSGLKTALKGAAKELASTYLH
>Maximin 25/H9
GIGGKILSGLKTALKGAAKELASTYLH
>Maximin 25/H2
GIGGKILSGLKTALKGAAKELASTYLH
>Maximin 25/H3
GIGGKILSGLKTALKGAAKELASTYLH
>Maximin 25/H3
GIGGKILSGLKTALKGAAKELASTYLH
>Maximin 25/H17
GIGGKILSGLKTALKGAAKELASTYLH
>Maximin 25/H17
GIGGKILSGLKTALKGAAKELASTYLH
>Maximin 25/H17
GIGGKILSGLKTALKGAAKELASTYLH
>Maximin 25/H18
GIGGKILSGLKTALKGAAKELASTYLH
>Maximin 5/H14
SIGAKILGGVKTFFKGALKELASTYLQ
>Maximin 4/H16
GIGGVLLSAGKAALKGLAKVLAEKYAN
>Maximin 4/H19
GIGGVLLSAGKAALKGLAKVLAEKYAN
>Maximin 5/H21
SIGAKILGGVKTFFKGALKELASTYLQ
>Maximin 10/H3
GIGGALLSAGKSALKGLAKGLAEHFAS
>Maximin 11/H1
GIGTKIIGGLKTAVKGALKELASTYVN
>Maximin 1/H1
GIGTKILGGVKTALKGALKELASTYAN
>Maximin 1/H1
GIGTKILGGVKTALKGALKELASTYAN
>Maximin 1/H12
GIGTKILGGVKTALKGALKELASTYAN
>Maximin 26/H3
GIGGKILGGLKTALKGAAKELAATYLH
>Maximin 28/H23
GIGTKFLGGVKTALKGALKELASTYVN
>Maximin 2/H1
GIGTKILGGVKTALKGALKELASTYVN
>Maximin 2/H23
GIGTKILGGVKTALKGALKELASTYVN
>Maximin 2/H8 type 1
GIGTKILGGVKTALKGALKELASTYVN
>Maximin 2/H8 type 2
GIGTKILGGVKTALKGALKELASTYVN
>Maximin 31/H15
GIGGALLSAGKSALKGLAKGLAEHF
>Maximin 3/H11 type 1
GIGGKILSGLKTALKGAAKELASTYLH
>Maximin 3/H11 type 2
GIGGKILSGLKTALKGAAKELASTYLH
>Maximin 3/H11 type 3
GIGGKILSGLKTALKGAAKELASTYLH
>Maximin 3/H14
GIGGKILSGLKTALKGAAKELASTYLH
>Maximin 3/H15
GIGGKILSGLKTALKGAAKELASTYLH
>Maximin 3/H16
GIGGKILSGLKTALKGAAKELASTYLH
>Maximin 3/H2
GIGGKILSGLKTALKGAAKELASTYLH
>Maximin 3/H3 type 1
GIGGKILSGLKTALKGAAKELASTYLH
>Maximin 3/H3 type 2
GIGGKILSGLKTALKGAAKELASTYLH
>Maximin 3/H3 type 3
GIGGKILSGLKTALKGAAKELASTYLH
>Maximin 3/H5
GIGGKILSGLKTALKGAAKELASTYLH
>Maximin 3/H9 type 1
GIGGKILSGLKTALKGAAKELASTYLH
>Maximin 3/H9 type 2
GIGGKILSGLKTALKGAAKELASTYLH
>Maximin 4/H15
GIGGVLLSAGKAALKGLAKVLAEKYAN
>Maximin 4/H3
GIGGVLLSAGKAALKGLAKVLAEKYAN
>Maximin 4/H3 type 1
GIGGVLLSAGKAALKGLAKVLAEKYAN
>Maximin 4/H3 type 2
GIGGVLLSAGKAALKGLAKVLAEKYAN
>Maximin 4/H3 type 3
GIGGVLLSAGKAALKGLAKVLAEKYAN
>Maximin 4/H3 type 4
GIGGVLLSAGKAALKGLAKVLAEKYAN
>Maximin 4/H3 type 5
GIGGVLLSAGKAALKGLAKVLAEKYAN
>Maximin 4/H3 type 6
GIGGVLLSAGKAALKGLAKVLAEKYAN
>Maximin 4/H3 type 7
GIGGVLLSAGKAALKGLAKVLAEKYAN
>Maximin 5/H4
SIGAKILGGVKTFFKGALKELASTYLQ
>Maximin 5/H4 type 1
SIGAKILGGVKTFFKGALKELASTYLQ
>Maximin 5/H4 type 2
SIGAKILGGVKTFFKGALKELASTYLQ
>Maximin 5/H4 type 3
SIGAKILGGVKTFFKGALKELASTYLQ
>Maximin 5/H55
SIGAKILGGVKTFFKGALKELASTYLQ
>Maximin 68/H15
GIGGALLSAGKAALKGLAKVLV
>Maximin 75/H1
GIGTKILGGVKTALKGALKGLASTYAN
>Maximin 77/H15
GIGGALLSAGKSALKGLAKGLAEHL
>Maximin 78
GIGGALLSVGKLALKGLANVLADKFAN
>Maximin 7/H1
GIGAKILGGVKTALKGALKELASTYVN
>Maximin 8/H7
GIGTKILGGLKTAVKGALKELASTYVN
>Maximin 9/H3
GIGRKFLGGVKTTFRCGVKDFASKHLY
>Magainins
GIGKFLHSAGKFGKAFVGEIMKS
>Xenopsin
GWASKIGQTLGKIAKVGLKELIQPK
>PYLa/PGLa
YVRGMASKAGAIAGKIAKVALKAL
>Antimicrobial peptide 1
GFLGPLLKLAAKGVAKVIPHLIPSRQQ
>Antimicrobial peptide 2
GVWSTVLGGLKKFAKGGLEAIVNPK
>Antimicrobial peptide 4
GVFLDALKKFAKGGMNAVLNPK
>Antimicrobial peptide 6
GFLGSLLKTGLKVGSNLL
>Antimicrobial peptide 7
GLLGPLLKIAAKVGSNLL
>Ascaphin-1
GFRDVLKGAAKAFVKTVAGHIAN
>Ascaphin-3
GFRDVLKGAAKAFVKTVAGHIANI
>Ascaphin-5
GIKDWIKGAAKKLIKTVASHIANQ
>Ascaphin-7
GFKDWIKGAAKKLIKTVASAIANQ
>Ascaphin-8
GFKDLLKGAAKALVKTVLF
>Aurein-1.2
GLFDIIKKIAESF
>Aurein-3.2
GLFDIVKKIAGHIASSI
>Aurein-3.2
GLFDIVKKIAGHIASSI
>Bombinin-H5
IIGPVLGLVGSALGGLLKKI
>Brevinin-1Ba
FLPFIAGMAAKFLPKIFCAISKKC
>Brevinin-1Bb
FLPAIAGMAAKFLPKIFCAISKKC
>Brevinin-1Bc
FLPFIAGVAAKFLPKIFCAISKKC
>Brevinin-1Bd
FLPAIAGVAAKFLPKIFCAISKKC
>Brevinin-1Be
FLPAIVGAAAKFLPKIFCVISKKC
>Brevinin-1Bf
FLPFIAGMAANFLPKIFCAISKKC
>Brevinin-1BYa
FLPILASLAAKFGPKLFCLVTKKC
>Brevinin-1BYb
FLPILASLAAKLGPKLFCLVTKKC
>Brevinin-1BYc
FLPILASLAATLGPKLLCLITKKC
>Brevinin-1DYd
FLIGMTHGLICLISRKC
>Brevinin-1DYe
FLIGMTQGLICLITRKC
>Brevinin-1E
FLPLLAGLAANFLPKIFCKITRKC
>Brevinin-1E
FLPLLAGLAANFLPKIFCKITRKC
>Brevinin-1HSa
FLPAVLRVAAKIVPTVFCAISKKC
>Brevinin-1HSb
FLPAVLRVAAQVVPTVFCAISKKC
>Brevinin-1La
FLPMLAGLAASMVPKLVCLITKKC
>Brevinin-1Lb
FLPMLAGLAASMVPKFVCLITKKC
>Brevinin-1Pa
FLPIIAGVAAKVFPKIFCAISKKC
>Brevinin-1Pc
FLPIIASVAAKVFSKIFCAISKKC
>Brevinin-1Pd
FLPIIASVAANVFSKIFCAISKKC
>Brevinin-1PTa
FMGGLIKAATKIVPAAYCAITKKC
>Brevinin-1Sa
FLPAIVGAAGQFLPKIFCAISKKC
>Brevinin-1Sc
FFPIVAGVAGQVLKKIYCTISKKC
>Brevinin-2DYb
GLFDVVKGVLKGAGKNVAGSLLEQLKCKLSGGC
>Brevinin-2DYc
GLFDVVKGVLKGVGKNVAGSLLEQLKCKLSGGC
>Brevinin-2DYd
GIFDVVKGVLKGVGKNVAGSLLEQLKCKLSGGC
>Brevinin-2DYe
GLFSVVTGVLKAVGKNVAKNVGGSLLEQLKCKISGGC
>Brevinin-2Ej
GIFLDKLKNFAKGVAQSLLNKASCKLSGQC
>Brevinin-2GHa
GFSSLFKAGAKYLLKSVGKAGAQQLACKAANNCA
>Brevinin-2HSa
GLLDSLKNLAINAAKGAGQSVLNTLSCKLSKTC
>Brevinin-2PTa
GAIKDALKGAAKTVAVELLKKAQCKLEKTC
>Brevinin-2PTb
GFKGAFKNVMFGIAKSAGKSALNALACKIDKSC
>Brevinin-2PTc
GLLDSFKNAMIGIAKSAGKTALNKIACKIDKTC
>Brevinin-2PTe
GFLDSFKNAMIGVAKSVGKTALSTLACKIDKSC
>Brevinin-2-RN-SN1
SLWETIKNAGKGFILNILDKIRCKVAGGCKT
>Caerin 1.1
GLLSVLGSVAKHVLPHVVPVIAEHL
>Caerin-1.1
GLLSVLGSVAKHVLPHVVPVIAEHL
>Caerin-1.1
GLLSVLGSVAKHVLPHVVPVIAEHL
>Caerin-1.1
GLLSVLGSVAKHVLPHVVPVIAEHL
>Caerin-1.16
GLFSVLGAVAKHVLPHVVPVIAEKL
>Caerin-1.3
GLLSVLGSVAQHVLPHVVPVIAEHL
>Caerin-1.5
GLLSVLGSVVKHVIPHVVPVIAEHL
>Caerin-1.6
GLFSVLGAVAKHVLPHVVPVIAEK
>Caerin-1.6
GLFSVLGAVAKHVLPHVVPVIAEK
>Caerin-4.1
GLWQKIKSAAGDLASGIVEGIKS
>Citropin-1.1
GLFDVIKKVASVIGGL
>Citropin-1.2
GLFDIIKKVASVVGGL
>Citropin-1.3
GLFDIIKKVASVIGGL
>Dahlein-1.2
GLFDIIKNIFSGL
>Dermadistinctin-K
GLWSKIKAAGKEAAKAAAKAAGKAALNAVSEAV
>Dermadistinctin-L
ALWKTLLKNVGKAAGKAALNAVTDMVNQ
>Dermadistinctin-M
ALWKTMLKKLGTMALHAGKAAFGAAADTISQ
>Dermadistinctin-Q1
ALWKNMLKGIGKLAGQAALGAVKTLVGAES
>Dermadistinctin-Q2
GLWSKIKEAAKTAGLMAMGFVNDMV
>Dermaseptin DRS-DI4-like peptide
ALWKNMLKGIGKLAGQAALGAVKTLVGA
>Dermaseptin-01
GLWSTIKQKGKEAAIAAAKAAGQAALGAL
>Dermaseptin-1
ALWKTMLKKLGTMALHAGKAALGAAADTISQGTQ
>Dermaseptin-2
ALWFTMLKKLGTMALHAGKAALGAAANTISQGTQ
>Dermaseptin-2
ALWKDILKNVGKAAGKAVLNTVTDMVNQ
>Dermaseptin-3
ALWKNMLKGIGKLAGKAALGAVKKLVGAES
>Dermaseptin-5
GLWSTIKQKGKEAAIAAAKAAGQAALGAL
>Dermaseptin-5
GLWSKIKTAGKSVAKAAAKAAVKAVTNAV
>Dermaseptin-6
ALWKNMLKGIGKLAGQAALGAVKTLVGA
>Dermaseptin-H6
GLWSTIKQKGKEAAIAAAKAAGQAALGAL
>Dermaseptin-J7
GLWSKIKAAGKEAAKAAAKAAGKAALNAVSEAV
>Esculentin-1A
GIFSKLAGKKIKNLLISGLKNVGKEVGMDVVRTGIDIAGCKIKGEC
>Esculentin-1HSa
GIFSKFGGKAIKNLFIKGAKNIGKEVGMDVIRTGIDVAGCKIKGEC
>Esculentin-2HSa
GIFSLIKGAAQLIGKTVAKEAGKTGLELMACKVTKQC
>Esculentin-1V-HN1
GIFSKFAGKGIKDLIIKGVKGIAKEAGMDVIRTGIDIAGCKIKGEC
>Esculentin-2B
GLFSILRGAAKFASKGLGKDLTKLGVDLVACKISKQC
>Esculentin-2L
GILSLFTGGIKALGKTLFKMAGKAGAEHLACKATNQC
>Esculentin-2P
GFSSIFRGVAKFASKGLGKDLARLGVNLVACKISKQC
>Esculentin-2V-HN1
GIFTLFKGAAKLLGKTLAKEAGKTGLELMACKVTNQC
>Gaegurin-6
FLPLLAGLAANFLPTIICKISYKC
>Guentherin
VIDDLKKVAKKVRRELLCKKHHKKLN
>Hainanensisin-A2
FALGAVTKLLPSLLCMITRKC
>Hylaseptin-P1
GILDAIKAIAKAAG
>Hylin-a1
IFGAILPLALGALKNLIK
>Japonicin-1
FFPIGVFCKIFKTC
>Japonicin-2
FGLPMLSILPKALCILLKRKC
>Kassinatuerin-1
GFMKYIGPLIPHAVKAISDLI
>Kassorin S
FLGGILNTITGLL
>Leptoglycin
GLLGGLLGPLLGGGGGGGGGLL
>Maculatin-1.1
GLFGVLAKVAAHVVPAIAEHF
>Maculatin-2.1
GFVDFLKKVAGTIANVVT
>Nigrocin-2
GLLSKVLGVGKKVLCGVSGLC
>Nigrocin-2HSa
GLLGSLFGAGKKVACALSGLC
>Nigrocin-2HSb
GLLGSIFGAGKKIACALSGLC
>Ocellatin-4
GLLDFVTGVGKDIFAQLIKQI
>Odorranain-B1-HN1
AALKGCWTKSIPPKPCFGKR
>Palustrin-1b
ALFSILRGLKKLGNMGQAFVNCKIYKKC
>Palustrin-1d
ALSILKGLEKLAKMGIALTNCKATKKC
>Palustrin-2b
GFFSTVKNLATNVAGTVIDTLKCKVTGGCRS
>Palustrin-2c
GFLSTVKNLATNVAGTVIDTLKCKVTGGCRS
>Palustrin-3a
GIFPKIIGKGIKTGIVNGIKSLVKGVGMKVFKAGLNNIGNTGCNEDEC
>Palustrin-3b
GIFPKIIGKGIKTGIVNGIKSLVKGVGMKVFKAGLSNIGNTGCNEDEC
>Phylloseptin-1
FLSLIPHAINAVSAIAKHN
>Phylloseptin-2
FLSLIPHIATGIAALAKHL
>Phylloseptin-3
FLSLIPHAINAVSALANHG
>Phylloseptin-P1
FLSLIPHAINAVSAIAKHF
>Pseudin-1
GLNTLKKVFQGLHEAIKLINNHVQ
>Pseudin-2
GLNALKKVFQGIHEAIKLINNHVQ
>Pseudin-3
GINTLKKVIQGLHEVIKLVSNHE
>Pseudin-4
GINTLKKVIQGLHEVIKLVSNHA
>Ranalexin-1Ca
FLGGLMKAFPALICAVTKKC
>Ranatuerin-1
SMLSVLKNLGKVGLGFVACKINKQC
>Ranatuerin-1C
SMLSVLKNLGKVGLGLVACKINKQC
>Ranatuerin-1T
GLLSGLKKVGKHVAKNVAVSLMDSLKCKISGDC
>Ranatuerin-2B
GLLDTIKGVAKTVAASMLDKLKCKISGC
>Ranatuerin-2BYa
GILSTFKGLAKGVAKDLAGNLLDKFKCKITGC
>Ranatuerin-2BYb
GIMDSVKGLAKNLAGKLLDSLKCKITGC
>Ranatuerin-2Cb
GLFLDTLKGLAGKLLQGLKCIKAGCKP
>Ranatuerin-2La
GILDSFKGVAKGVAKDLAGKLLDKLKCKITGC
>Ranatuerin-2Lb
GILSSIKGVAKGVAKNVAAQLLDTLKCKITGC
>Ranatuerin-2SEa
GFISTVKNLATNVAGTVIDTIKCKVTGGC
>Ranatuerin-3
GFLDIINKLGKTFAGHMLDKIKCTIGTCPPSP
>Ranatuerin-6
FISAIASMLGKFL
>Ranatuerin-8
FISAIASFLGKFL
>Ranatuerin-9
FLFPLITSFLSKVL
>Signiferin-2.1
IIGHLIKTALGMLGL
>Temporin-1BYa
FLPIIAKVLSGLL
>Temporin-1Cd
FLPFLASLLSKVL
>Temporin-1Ce
FLPFLATLLSKVL
>Temporin-1La
VLPLISMALGKLL
>Temporin-1Lb
NFLGTLINLAKKIM
>Temporin-1Lc
FLPILINLIHKGLL
>Temporin-1P
FLPIVGKLLSGLL
>Temporin-GH
FLPLLFGAISHLL
>Temporin-LTa-SN1
FFPLVLGALGSILPKIF
>Tigerinin-1
FCTMIPIPRCY
>Tigerinin-2
RVCFAIPLPICH
>Tigerinin-3
RVCYAIPLPICY
>Tigerinin-4
RVCYAIPLPIC
>Grahamin-1
GLLSGILGAGKHIVCGLSGLC
>Grahamin-2
GLLSGILGAGKHIVCGLSGLC
>Nigrosin-OG20
GLLSGILGAGKHIVCGLSGLC
>Nigrosin-OG20
GLLSGILGAGKHIVCGLSGLC
>Nigrosin-OG20
GLLSGILGAGKHIVCGLSGLC
>Nigrosin-OG20
GLLSGILGAGKHIVCGLSGLC
>Nigrosin-OG20
GLLSGILGAGKHIVCGLSGLC
>Nigrosin-OG20
GLLSGILGAGKHIVCGLSGLC
>Nigrosin-OG20
GLLSGILGAGKHIVCGLSGLC
>Nigrosin-OG20
GLLSGILGAGKHIVCGLSGLC
>Nigrosin-OG20
GLLSGILGAGKHIVCGLSGLC
>Nigrosin-OG20
GLLSGILGAGKHIVCGLSGLC
>Nigrosin-OG20
GLLSGILGAGKHIVCGLSGLC
>Nigrosin-OG20
GLLSGILGAGKHIVCGLSGLC
>Nigrosin-OG20
GLLSGILGAGKHIVCGLSGLC
>Nigrosin-OG20
GLLSGILGAGKHIVCGLSGLC
>Nigrosin-OG20
GLLSGILGAGKHIVCGLSGLC
>Nigrosin-OG20
GLLSGILGAGKHIVCGLSGLC
>Nigrosin-OG20
GLLSGILGAGKHIVCGLSGLC
>Nigrosin-OG20
GLLSGILGAGKHIVCGLSGLC
>Nigrosin-OG20
GLLSGILGAGKHIVCGLSGLC
>Nigrosin-OG20
GLLSGILGAGKHIVCGLSGLC
>Nigrosin-OG20
GLLSGILGAGKHIVCGLSGLC
>Nigrosin-OG20
GLLSGILGAGKHIVCGLSGLC
>Nigrosin-OG20
GLLSGILGAGKHIVCGLSGLC
>Nigrosin-OG20
GLLSGILGAGKHIVCGLSGLC
>Nigrosin-OG20
GLLSGILGAGKHIVCGLSGLC
>Nigrosin-OG20
GLLSGILGAGKHIVCGLSGLC
>Nigrosin-OG20
GLLSGILGAGKHIVCGLSGLC
>Nigrosin-RA2
GLLSGILGAGKHIVCGLSGLC
>Nigrosin-RA2
GLLSGILGAGKHIVCGLSGLC
>Nigrosin-RA2
GLLSGILGAGKHIVCGLSGLC
>Nigrosin-RA2
GLLSGILGAGKHIVCGLSGLC
>Phylloseptin-L1
LLGMIPLAISAISALSKL
>Dermaseptin-L1
GLWSKIKEAAKAAGKAALNAVTGLVNQGDQPS
>Brevinin-1Da
ILPLLLGKVVCAITKKC
>Ranatuerin-2VLa
GIMDTIKGAAKDVAAQLLDKLKCKITKC
>Brevinin-1VLa
FLGAIAGVAAKFLPKVFCFITKKC
>Brevinin-1VLc
FLPVIASVAAKVLPKVFCFITKKC
>Brevinin-1VLd
FLPLIAGVAANFLPKIFCLISKKC
>Brevinin-1VLe
FLPLIAGVAASILPKIFCFITKKC
>Magainin-C1
GVGKFLHSAKKFGQALASEIMKS
>Magainin-C2
GVGKFLHSAKKFGQALVSEIMKS
>XPF-C1
GWASKIGQALGKVAKVGLQQFIQPK
>CPF-C1
GFGSLLGKALRLGANVL
>CPF-C2
GLGSLLGKALKFGLKAAGKFMGGEPQQ
>Japonicin-2CHa
FVLPLLGILPKELCIVLKKNC
>Ranatuerin-2ONa
GLMDTVKNAAKNLAGQMLDKLKCKITGSC
>Brevinin-2TSa
GIMSLFKGVLKTAGKHVAGSLVDQLKCKITGGC
>Brevinin-1TSa
FLGSIVGALASALPSLISKIRN
>Brevinin-1BLa
FLPAIVGAAAKFLPKIFCAISKKC
>Brevinin-1BLc
FLPIIAGIAAKFLPKIFCTISKKC
>Brevinin-1Ya
FLPVIAGVAANFLPKLFCAISKKC
>Brevinin-1Yb
FLPIIAGAAAKVVQKIFCAISKKC
>Brevinin-1Yc
FLPIIAGAAAKVVEKIFCAISKKC
>Ranateurin-2Ya
GLMDTIKGVAKTVAASWLDKLKCKITGC
>Temporin-PRa
FLPILGNLLSGLL
>Temporin-PRb
FLPIITNLLGKLL
>Temporin-PRc
NFLDTLINLAKKFI
>Esculentin-2PRa
GVFSFLKTGAKLLGSTLLKMAGKAGAEHLACKATNQC
>Esculentin-2PRb
GIFSALAAGVKLLGNTLFKMAGKAGAEHLACKATNQC
>Ranatuerin-2PRa
GILDSFKGVAKGVAKDLAGKLLDKLKCKITGC
>Ranatuerin-2PRb
GILDTFKGVAKGVAKDLAVHMLENLKCKMTGC
>Ranatuerin-2PRd
GILSSIKGVAKGVAKNVAAQLLDTLKCKITGC
>Ranatuerin-2PRe
GIMNTVKDVATGVATHLLNMVKCKITGC
>Brevinin-1PRa
FLPVLTGLTPSIVPKLVCLLTKKC
>Brevinin-1PRb
FLPVLAGLTPSIVPKLVCLLTKKC
>Brevinin-1PRc
FFPMLAGVAARVVPKVICLITKKC
>Brevinin-1PRd
FLPMLAGLAASMVPKLVCLITKKC
>Brevinin-1AUa
FLPILAGLAAKLVPKVFCSITKKC
>Brevinin-1AUb
FLPILAGLAANILPKVFCSITKKC
>Ranatuerin-2AUa
GILSSFKGVAKGVAKNLAGKLLDELKCKITGC
>Temporin-1Vb
FLSIIAKVLGSLF
>Temporin-1Vc
FLPLVTMLLGKLF
>Brevinin-2Va
GIWDTLKNVGKAVLGKVLENV
>Ranalexin-1Vb
FLGGLFKLVPSVICAVTKKC
>Brevinin-1PRa
FLSLALAALPKLFCLIFKKC
>Brevinin-2PRa
GLMSLFKGVLKTAGKHIFKNVGGSLLDQAKCKITGEC
>Brevinin-2PRb
GLMSLFRGVLKTAGKHIFKNVGGSLLDQAKCKITGEC
>Brevinin-2PRc
GLMSVLKGVLKTAGKHIFKNVGGSLLDQAKCKISGQC
>Brevinin-2PRd
GLMSVLKGVLKTAGKHIFKNVGGSLLDQAKCKITGQC
>Brevinin-2PRe
GLLSVLKGVLKTAGKHIFKNVGGSLLDQAKCKISGQC
>Ranatuerin-2PRa
GLMDVFKGAAKNLLASALDKIRCKVTKC
>Brevinin-2GUb
GVIIDTLKGAAKTVAAELLRKAHCKLTNSC
>Brevinin-1Sb
FLPAIVGAAAKFLPKIFCAISKKC
>Esculentin-1GRa
GLFSKFAGKGIKNLIFKGVKHIGKEVGMDVIRTGIDVAGCKIKGEC
>Temporin-CPa
IPPFIKKVLTTVF
>Alyteserin-1a
GLKDIFKAGLGSLVKGIAAHVAN
>Alyteserin-1b
GLKEIFKAGLGSLVKGIAAHVAN
>Alyteserin-1c
GLKEIFKAGLGSLVKGIAAHVAS
>Alyteserin-2a
ILGKLLSTAAGLLSNL
>Magainin-AM2
GVSKILHSAGKFGKAFLGEIMKS
>PGLa-AM1
GMASKAGSVLGKVAKVALKAAL
>CPF-AM1
GLGSVLGKALKIGANLL
>CPF-AM4
GLGSLVGNALRIGAKLL
>Brevinin-1CHa
FLPIIAGVAAKVLPKLFCAITKKC
>Brevinin-1CHb
FLPVIAGLAAKVLPKLFCAITKKC
>Brevinin-1CHc
FFPTIAGLTKLFCAITKKC
>Esculentin-2CHa
GFSSIFRGVAKFASKGLGKDLAKLGVDLVACKISKQC
>Ranatuerin-2CHa
GLMDTVKNAAKNLAGQLLDRLKCKITGC
>Ranatuerin-2CHb
GLMDTIKGVAKNVAASLLEKLKCKVTGC
>Brevinin-1CSa
FLPILAGLAAKIVPKLFCLATKKC
>Temporin-1CSa
FLPIVGKLLSGLL
>Temporin-1CSb
FLPIIGKLLSGLL
>Temporin-1CSc
FLPLVTGLLSGLL
>Temporin-1CSd
NFLGTLVNLAKKIL
>Ranatuerin-2CSa
GILSSFKGVAKGVAKDLAGKLLETLKCKITGC
>Ascaphin-7
GFKDWIKGAAKKLIKTVASSIANQ
>Phylloxin
GWMSKIASGIGTFLSGIQQ
>Maculatin 1.4
GLLGLLGSVVSHVLPAITQHL
>Caerin 1.9
GLFGVLGSIAKHVLPHVVPVIAEKL
>Caerin 4.3
GLWQKIKQAAGDLASGIVEGIKS
>Caerin 1.4
GLLSSLGSVAKHVLPHVVPVIAEHL
>Brevinin-2Ei
GILSTIKDFAIKAGKGAAKGLLEMASCKLSGQC
>Temporin-1Ec
FLPVIAGLLSKLF
>CPRF-Ea
GLGSILGKILNVAGKVGKTIGKVADAVGNKE
>CPRF-Eb
GLGSFLKNAIKIAGKVGSTIGKVADAIGNKE
>CPRF-Ec
GLGSFFKNAIKIAGKVGSTIGKVADAIGNKE
>Cancrin
GSAQPYKQLHKVVNWDPYG
>Dermaseptin-H5
GLWSTIKNVGKEAAIAAGKAVLGSL
>Odorranain-E1
GLGGAKKNFIIAANKTAPQSVKKTFSCKLYNG
>Temporin-ALh
FLPIVGKLLSGLSGLS
>Temporin-ALj
FFPIVGKLLFGKLL
>Esculentin-1PLa
GLFPKINKKKAKTGVFNIIKTVGKEAGMDLIRTGIDTIGCKIKGEC
>Esculentin-1PLb
GIFTKINKKKAKTGVFNIIKTIGKEAGMDVIRAGIDTISCKIKGEC
>Ranatuerin-2PLb
GIMDTVKNAAKDLAGQLLDKLKCRITGC
>Ranatuerin-2PLc
GLLDTIKNTAKNLAVGLLDKIKCKMTGC
>Ranatuerin-2PLd
GIMDSVKNVAKNIAGQLLDKLKCKITGC
>Ranatuerin-2PLe
GIMDSVKNAAKNLAGQLLDTIKCKITAC
>Ranatuerin-2PLf
GIMDTVKNAAKDLAGQLDKLKCRITGC
>Dybowskin-4
VWPLGLVICKALKIC
>Dybowskin-6
FLPLLLAGLPLKLCFLFKKC
>Temporin-1Sa
FLSGIVGMLGKLF
>Temporin-1Sb
FLPIVTNLLSGLL
>Temporin-1Sc
FLSHIAGFLSNLF
>Brevinin-1SPa
FFPIIAGMAAKLIPSLFCKITKKC
>Brevinin-1SPb
FLPIIAGMAAKVICAITKKC
>Brevinin-1SPd
FFPIIAGMAAKVICAITKKC
>Brevinin-2 related peptide
GIWDTIKSMGKVFAGKILQNL
>Temporin-1SPb
FLSAITSLLGKLL
>Palustrin-2AR
GFISTVKNLATNVAGTVIDTIKCKVTGGC
>Palustrin-3AR
GIFPKIIGKGIVNGIKSLAKGVGMKVFKAGLNNIGNTGCNNRDEC
>Esculentin-1ARa
GIFSKINKKKAKTGLFNIIKTVGKEAGMDVIRAGIDTISCKIKGEC
>Esculentin-1ARb
GLFPKFNKKKVKTGIFDIIKTVGKEAGMDVLRTGIDVIGCKIKGEC
>Ranatuerin-2ARa
GLMDTVKNAAKNLAGQLLDTIKCKMTGC
>Ranatuerin-2ARb
GILDTIKNAAKTVAVGLLEKIKCKMTGC
>Temporin-1ARa
FLPIVGRLISGLL
>XPF-SP1
GFWSSALEGLKKFAKGGLEALTNPK
>XPF-SP2
GLASTIGSLLGKFAKGGAQAFLQPK
>CPF-SP1
GFLGPLLKLGLKGVAKVLPHLIPSRQQ
>CPF-SP2
GFLGPLLKLGLKGAAKLLPQLLPSRQQ
>CPF-SP3
GFLGSLLKTGLKVGSNLL
>XPF-AN1
GWASKIGQTLGKMAKVGLQELIQPK
>PGLa-AN2
GMASKAGSVLGKLAKVAIGAL
>Magainin-AN2
GVSKILHSAGKFGKAFLGEIMKS
>PGLa-B2
GMASKAGSIVGKIAKIALGAL
>XPF-B2
GWASKIGTQLGKMAKVGLKEFVQS
>Magainin-B2
GIGKFLHSAGKFGKAFLGEVMKS
>CPF-B1
GLGSLLGKAFKIGLKTVGKMMGGAPREQ
>CPF-M1
GLGSLLGKAFKFGLKTVGKMMAGAPREQ
>Magainin-M1
GIGKFLHSAGKFGKAFIGEIMKS
>PGLa-MW1
GMASKAGSVLGKITKIALGAL
>CPF-MW1
GLGSLLGKAFKFGLKTVGKMMGGAPREQ
>CPF-MW2
GLGSLLGKAFKFGLKTVGKMMGGAPREE
>Shuchin 1
NALSMPRNKCNRALMCFG
>Shuchin 2
NALSSPRNKCDRASSCFG
>Dermaseptin 4
ALWMTLLKKVLKAAAKAALNAVLVGANA
>Temporin-1DRa
HFLGTLVNLAKKIL
>Temporin-1Va
FLSSIGKILGNLL
>RV-23
RIGVLLARLPKLFSLFKLMGKKV
>Brevinin-2SKa
GLFSAFKKVGKNVLKNVAGSLMDNLKCKVSGEC
>Brevinin-2SKb
GLFNVFKKVGKNVLKNVAGSLMDNLKCKVSGEC
>Temporin-1SKb
FLPVILPVIGKLLSGIL
>Brevinin 2RP
GVIKSVLKGVAKTVALGML
>Temporin-CDYb
ILPILSLIGGLL
>CPF-3
GFASFLGKALKAALKIGANMLGGTPQQ
>Pentadactylin
GLLDTLKGAAKNVVGSLASKVMEKL
>Fallaxin
GVVDILKGAAKDIAGHLASKVMNKL
>Odorranain-D1
GFLDTFKNLALNAAKSAGVSVLNSLSCKLFKTC
>Palustrin-2ISa
GFMDTAKNVAKNVAVTLLDKLKCKITGGC
>Cathelicidin
RRSRRGRGGGRRGGSGGRGGRGGGGRSGAGSSIAGVGSRGGGGGRHYA
>XTG 2
GWGDTFLKTMAKIAKVGPKLLHS
>XTG 1
GWGDTFGKVLKNFAKVAGVKAAK
>Jindongenin-1
DSMGAVKLAKLLIDKMKCEVTKAC
>Jindongenin-1b
DSMGAVKLAKLLIDKMKCEVTKAC
>Jindongenin-2
GFMDTAKNVAKNVAVTLIDKLRCKVTGGC
>Esculentin-2ISa
GIFSLIKGAAKLITKTVAKEAGKTGLELMACKVTNQC
>Esculentin-1ISa
GIFSKFAGKGIKNLLVKGVKNIGKEVGMDVIRTGIDIAGCKIKGEC
>Esculentin-1ISb
RIFSKIGGKAIKNLILKGIKNIGKEVGMDVIRTGIDVAGCKIKGEC
>Brevinin-2ISa
SLLDTFKNLAVNAAKSAGVSVLNALSCKISRTC
>Brevinin-2ISb
SFLTTFKDLAIKAAKSAGQSVLSTLSCKLSNTC
>Brevinin-2ISc
SVLGTVKDLLIGAGKSAAQSVLTTLSCKLSNSC
>Nigrocin-2ISa
GIFSTVFKAGKGIVCGLTGLC
>Nigrocin-2ISb
GILGTVFKAGKGIVCGLTGLC
>Prepropalustrin-2CE
GLWDSIKNFGKTIALNVMDKIKCKIGGGCPP
>Prepropalustrin-2CE
GLWDSIKNFGKTIALNVMDKIKCKIGGGCPP
>Preprobrevinin-2CE
GLLSVFKGVLKTAGKNVAKNVAGSLLDQLKCKISGGC
>Preprobrevinin-2CE
GLLSVFKGVLKTAGKNVAKNVAGSLLDQLKCKISGGC
>Preprobrevinin-2CE
GLLSVFKGVLKTAGKNVAKNVAGSLLDQLKCKISGGC
>Preprochensinin-1CEb
LALERRSGWLRLFGLKPRRKH
>Preprochensinin-2CE
NFAEIFAAVNKLIKQGVVKG
>Preprotemporin-1CEe
ILPIIGKILSTIFGK
>Limnonectin-1Fa
SFPFFPPGICKRLKRC
>Limnonectin-1Fb
SFHVFPPWMCKSLKKC
>Kasstasin
FIKELLPHLSGIIDSVANAIKG
>Hainanenin-1-1
FALGAVTKLLPSLLCMITRKC
>Esculentin-1-OA1
GLFSKFVGKGIKNFLIKGVKHIGKEVGMDVIRVGIDVAGCKIKGVC
>Odorranain-F-OA1
GFMDTAKNVAKNMAGNLLDNLKCKITKAC
>Odorranain-J-OA1
GLFTLIKGAYKLDAPTVACN
>Odorranain-U-OA1
DCTRWIIGINGRICRD
>Andersonin-X1
GLFSKFAGKGIVNFLIEGVE
>Andersonin-Y1
FLPKLFAKITKKNMAHIR
>Schmackerin-C1
AAPRGGKGFFCKLFKDC
>Hejiangin-A1
RFIYMKGFGKPRFGKR
>Brevinin-1-OR1
LPFVAGVAAEMMQHVYCAASKKC
>Brevinin-1-OR2
ILPFVAGVAAEMMQHVYCAASKKC
>Brevinin-1-OR3
IDPFVAGVAAEMMQHVYCAASKKC
>Brevinin-1-OR4
INPFVAGVAAEMMQHVYCAASKKC
>Brevinin-1-OR5
ILPFVAGVAAEMMKHVYCAASKKC
>Brevinin-1-OR6
IIPFVAGVAAEMMEHVYCAASKKC
>Brevinin-1-OR7
QLPFVAGVACEMCQCVYCAASKKC
>Brevinin-1-OR8
ILPFVAGVAAEMMEHVYCAASKKC
>Brevinin-1-OR9
ILPFVAGVAAMEMEHVYCAASKKC
>Brevinin-1-OR10
FLPAVLLVATHVLPTVFCAITRKC
>Brevinin-1-OR11
LAFVAGVAAEMMQHVYCAASKKC
>Brevinin-2-OA2
GLLDTFKNMALNAAKSAGVSVLNALSCKLSKTC
>Brevinin-2-OA3
GLLDTFKNMAINAAHGAGVSVLNALSCKLKKTC
>Brevinin-2-OA5
GLLDGILNANFNAAKSAGTSVLNALSCKLSKTC
>Brevinin-2-OA6
GVLATVKNLLIGTGDGAAQSVLKTLSCKLSNDC
>Brevinin-2-OA7
GVLGTVKDLLIGAGKSAAQSTLKTLSCKISNDC
>Brevinin-2-OA8
GVLATVKNLLNGTGDGAAQSVLKTLSCKLSNDC
>Brevinin-2-OR1
SVLGTVKDLLIGAGKSAAQSVLTALSCKLSNSC
>Brevinin-2-OR2
GLLDTIKNMALNAAKSAGVSVLNSLSCKLSKTC
>Brevinin-2-OR3
GLIDTIKNMALNAAKSAGVSVLNTLSCKLSKTC
>Brevinin-2-OR4
SVLGTVKDLLIGAGKSAAQSVLTANSCKLSNSC
>Brevinin-2-OR5
SFLDTLKNLAISAAKGAGQSVLSTLSCKLSETC
>Brevinin-2-OR6
GLLDTIKNMALNAAKSAGVSVLNSLSCKDSKTC
>Brevinin-2-OR7
GLLDTIKNMALNAAKSAGVSVLNTLSCKLSKTC
>Brevinin-2-OR8
SFLDTLKNLAISAAKGAGQSVLSTLSCKLSKTC
>Brevinin-2-OR9
SFLSTFKELAINAAKNAGQSILHTLSCKLDKTC
>Brevinin-2-OR10
SFLSTFKELAINAAKNAGQSLLHTLSCKLDKTC
>Brevinin-2-OW1
SVMGTVKDLLIGAGKSAAQSVLKSLSCKISNDC
>Brevinin-2-OW2
SVMGTVKDLLIGAGKSAAQSVLKSLSCKLSNDC
>Brevinin-2-OW3
SVMGTVKDLLIGAGKSAAQSVLKALSCKLSKDC
>Esculentin-1-OA2
GLFSKFSGKGIKNFLIKGVKHIGKEVGMDVIRTGIDVAGCKIKGEC
>Esculentin-1-OA6
GLFSKFAGKGIKNFLNKGVKHIGKE
>Esculentin-1-OR1
GIFSKISGKAIKNLFIKGAKNVGKEVGMDVVRTGIDVVGCKIKGEC
>Esculentin-1-OR2
KISGKAIKNLFIKGAKNVGKEVGMDVVRTGIDVVGCKIKGEC
>Esculentin-1-OR3
GIFSKISGKAIKNLFIKGAKNVGKRVGMDVVRTGMDVVGCKIKGEC
>Esculentin-1-OR4
GIFSKISGKAIKNLFIKGAENVGKHVGMDVVRTGIDVVGCKIKGEC
>Esculentin-1-OR5
GIFSKISGKAIKNLFIKGAKNVGKEVGMDVVRTGMDVVGCKIKGEC
>Esculentin-2-OA2
GLFTLIKGAAKLIGKTTAKEAGKTGKLEMACKITNQC
>Esculentin-2-OA3
GLFTLIKGAAKLIGKTVAKEAGKTGLELMACKITNQC
>Esculentin-2-OR1
GVFTLIKGATQLIGKTLGKELGKTGLELMACKITNQC
>Esculentin-2-OR2
GVFTLIKGATQLIGKTLGKEVGKTGLELMACKITKQC
>Esculentin-2-OR3
GVFTLLKGATQLIGKTLGKELGKTGLELMACKITNQC
>Esculentin-2-OR4
GVFTLIKGATQLIGKTLGKELGKTGLELMACKITEQC
>Esculentin-2-OR5
GVFTLIKGATQLIGKTLGKELGKTGLEIMACKITKQC
>Esculentin-2-OR6
QVFTLIKGATQLIRKTLGEQ
>Nigrocin-1-OA2
GIFGKILGVGKKTLCELSGMC
>Nigrocin-1-OA3
GIFLKVLGVGKKVLCGVSGLC
>Nigrocin-1-OR1
GILSGILGVGKKLVCGLSGLC
>Nigrocin-1-OR2
GILSGILGVGKMLVCGLSGLC
>Nigrocin-1-OR3
GILSGLLGVGKMLVCGLSGLC
>Nigrocin-1-OW1
GILSGVLGMGKKIVCGLSGLC
>Nigrocin-1-OW2
GILGNIVGMGKKIVCGLSGLC
>Nigrocin-1-OW3
GILGNIVGMGKKVVCGLSGLC
>Nigrocin-1-OW4
GILSGVLGMGKKIVCGLRGLC
>Nigrocin-1-OW5
GILGNIVGMGKQVVCGLSGLC
>Odorranain-F-OA3
GFMDTAKNVAKNEAGNLLDNLKCKITKAC
>Odorranain-F-OA4
GFMATAKNVAKNMDVTLLDNLKCKITKAC
>Odorranain-F-OR1
GFMDTAKNVAKNVAATLLDKLKCKITGGC
>Odorranain-F-OW1
GFMNTAKNVAKNVAVTLLDNLKCKITGGC
>Odorranain-J-OA2
GLFTLIKGAYKNDAPTVACN
>Andersonin-Y2
FLPKLFAGIISKNF
>Palustrin-2ISb
GLWNSIKIAGKKLFVNVLDKIRCKVAGGCKTSPDVE
>Palustrin-2ISc
GFMDTAKNVAKNVAATLLDKLKCKITGGC
>Nigrocin-2ISc
GILSTVFKAGKGIVCGLSGLC
>CPF-PG1
GFGSLLGKALKIGTNLL
>CPF-P2
GLASFLGKALKAGLKIGSHLLGGAPQQ
>CPF-P3
GFGSFLGKALKAALKIGANVLGGAPQQ
>CPF-P4
GFGSFLGKALKAALKIGANVLGGAPEQ
>CPF-L1
GIGSLLAKAAKLGANLL
>CPF-L2
GIGSALAKAAKLVAGIV
>OGTI precursor A74
AVNIPFKVHFRCKAAFC
>OGTI precursor C2
AVNIPFKVHFRCKAAFC
>OGTI precursor AF-43
AVNIPFKVHFRCKAAFC
>OGTI precursor AT-21
AVNIPFKVHFRCKAAFC
>OGTI precursor AF-66
AVNIPFKVHFRCKAAFC
>Histone 2A
TRSSRAGLQFPVGRVHRLLRK
>PYLa/PGLa B
YVRGMASKAGAIAGKIAKVALKAL
>Tiannanensin
AILTTLANWARKFL
>Brevinin-1ISa
FLPGVLRLVTKVGPAVVCAITRNC
>Preprohainanenin-5
FALGAVTKRLPSLFCLITRKC
>Ranalexin-1G
FLGGLMKIIPAAFCAVTKKC
>Ranatuerin-1Ga
SMISVLKNLGKVGLGFVACKVNKQC
>Ranatuerin-2G
GLLLDTLKGAAKDIAGIALEKLKCKITGCKP
>Temporin-1Gb
SILPTIVSFLSKFL
>Temporin-1Gc
SILPTIVTFLSKFL
>Temporin-1Gd
FILPLIASFLSKFL
>Temporin-SHf
FFFLSRIF
>Temporin-1DRb
NFLGTLVNLAKKIL
>Temporin-1TGc
FLPVILPVIGKLLSGIL
>Laticeptin
GVVDILKGAAKDLAGHLATKVMNKL
>Insulin-releasing-peptide
ALWKDILKNVGKAAGKAVLNTVTDMVNQ
>Caerin 1.6
GLFSVLGAVAKHVLPHVVPVIAEKL
>Brevinin-2Oa
GLFNVFKGALKTAGKHVAGSLLNQLKCKVSGGC
>Brevinin-2Ob
GIFNVFKGALKTAGKHVAGSLLNQLKCKVSGEC
>Temporin-1Od
FLPLLASLFSGLF
>Temporin-1Od
FLPLLASLFSGLF
>Temporin-LTe
FLAGLIGGLAKMLGK
>SP_G3XHP0
GFMSTASNVLTNVAGTVMDKLKCKFTGAC
>SP_G3XHP4
AAGYPFGIKV
>SP_G3XHP5
AAIYPFGIKIRCKAAFC
>SP_G3XHP6
NFYEIFRNRNRGGLIKDAATPWLPCEILRPC
>SP_G3XHP7
NIFEIFRNRNRGGLIKDAATPWLPCEILRPC
>SP_G3XHP8
SPYRCGSPDSRGSENTRCLIKK
>SP_G3XHP9
RLMKCYKPNSRGFQLCE
>SP_G3XHQ0
CGYRHGRLNCGRG
>SP_G3XHQ1
GIFSVLNEVCKKNDYKPEICAHFSQNKP
>SP_G3XHP3
ATAWNLGPHGLRPIRPIRIRPLCGKDKS
