# Supplementary material for: Antimicrobial Peptide Databases as the Guiding Resource in New Antimicrobial Agent Identification via Computational Methods
Source: Molecules. 2025 Mar 14;30(6):1318. doi: 10.3390/molecules30061318 (PMC11944441; doi:10.3390/molecules30061318)
Supplement: Supplementary file 1 [file molecules-30-01318-s001.zip › Supplementary/S4_Data_analysis_scripts/sample data/ParaPep.fasta]

>ID1001:Gomesin
>ID1002:Gomesin
>ID1003:Ultra-shortpeptide1
>ID1004:Ultra-shortpeptide2
>ID1005:Ultra-shortpeptide3
>ID1006:Ultra-shortpeptide4
>ID1007:Ultra-shortpeptide5
>ID1008:Ultra-shortpeptide6
>ID1009:Ultra-shortpeptide7
>ID1010:Ultra-shortpeptide8
KVFP
>ID1011:Ultra-shortpeptide9
>ID1012:SBP1
LVCHPAVPALLCAR
>ID1013:Pepstatin
>ID1014:Cyclosporin-A(CS-A)
>ID1015:Cyclosporin-A(CS-A)
>ID1016:Cyclosporin-A(CS-A)
>ID1017:Cyclosporin-A(CS-A)
>ID1018:Cyclosporin-A(CS-A)
>ID1019:Cyclosporin-A(CS-A)
>ID1020:Cyclosporin-A(CS-A)
>ID1021:Cyclosporin-A(CS-A)
>ID1022:Apicidin
>ID1023:Apicidin
>ID1024:Apicidin
>ID1025:Apicidin
>ID1026:Apicidin
>ID1027:Apicidin
>ID1028:Apicidin
>ID1029:SyntheticCercropinA
KWKLFKKIEKVGQNIRDGIIKAGPAVAVVGQATQIAKG
>ID1030:SyntheticCercropinA
KWKLFKKIEKVGQNIRDGIIKAGPAVAVVGQATQIAKG
>ID1031:SyntheticCercropinA
KWKLFKKIEKVGQNIRDGIIKAGPAVAVVGQATQIAKG
>ID1032:DS3
ALWKNMLKGIGKLAGKAALGAVKKLVGAES
>ID1033:DS4
ALWMTLLKKVLKAAAKAALNAVLVGANA
>ID1034:DS3
ALWKNMLKGIGKLAGKAALGAVKKLVGAES
>ID1035:DS4
ALWMTLLKKVLKAAAKAALNAVLVGANA
>ID1036:DS3
ALWKNMLKGIGKLAGKAALGAVKKLVGAES
>ID1037:DS4
ALWMTLLKKVLKAAAKAALNAVLVGANA
>ID1038:HRPIIA
GAHHAADGC
>ID1039:HRPIIB
CGAHHAADAHHAADGC
>ID1040:HRPIIC
CGAHHAADAHHAADAHHAADGC
>ID1041:HRPIIC
CGAHHAADAHHAADAHHAADGC
>ID1042:HRPIIC
CGAHHAADAHHAADAHHAADGC
>ID1043:HRPIIC
CGAHHAADAHHAADAHHAADGC
>ID1044:Shiva-3
MPRYRLFRRIDRVGKQIKQGILRAGPAIALVGDARAVG
>ID1045:Peptide-1
VGK
>ID1046:Peptide-2
AVG
>ID1047:Peptide-3
QIK
>ID1048:Peptide-4
RIDR
>ID1049:Peptide-5
MPR
>ID1050:Peptide-6
LFR
>ID1051:Peptide-7
QGILR
>ID1052:Peptide-8
AGPAIALVGDAR
>ID1053:Peptide-A
QIK
>ID1054:Peptide-B
MPRYRLFRRIDRVGK
>ID1055:Peptide-C
QGILRAGPAIALVGDARAVG
>ID1056:DS4
ALWMTLLKKVLKAAAKAALNAVLVGANA
>ID1057:DS4
ALWMTLLKKVLKAAAKAALNAVLVGANA
>ID1058:DS4
ALWMTLLKKVLKAAAKAALNAVLVGANA
>ID1059:DS4
ALWMTLLKKVLKAAAKAALNAVLVGANA
>ID1060:DS4
ALWMTLLKKVLKAAAKAALNAVLVGANA
>ID1061:DS4
ALWMTLLKKVLKAAAKAALNAVLVGANA
>ID1062:K4K20-S4
ALWKTLLKKVLKAAAKAALKAVLVGANA
>ID1063:K4K20-S4
ALWKTLLKKVLKAAAKAALKAVLVGANA
>ID1064:K4K20-S4
ALWKTLLKKVLKAAAKAALKAVLVGANA
>ID1065:K4K20-S4
ALWKTLLKKVLKAAAKAALKAVLVGANA
>ID1066:K4K20-S4
ALWKTLLKKVLKAAAKAALKAVLVGANA
>ID1067:D4D20-S4
ALWDTLLKKVLKAAAKAALDAVLVGANA
>ID1068:D4D20-S4
ALWDTLLKKVLKAAAKAALDAVLVGANA
>ID1069:D4D20-S4
ALWDTLLKKVLKAAAKAALDAVLVGANA
>ID1070:D4D20-S4
ALWDTLLKKVLKAAAKAALDAVLVGANA
>ID1071:D4D20-S4
ALWDTLLKKVLKAAAKAALDAVLVGANA
>ID1072:D4D20-S4
ALWDTLLKKVLKAAAKAALDAVLVGANA
>ID1073:K4-S4(1-13)a
ALWKTLLKKVLKA
>ID1074:Gambicin
MKQVCILLAVLLCTAAVADAMVFAYAPTCARCKSIGARYCGYGYLNRKGVSCDGQTTINSCEDCKRKFGRCSDGFITECEF
>ID1075:Gambicin
MKQVCILLAVLLCTAAVADAMVFAYAPTCARCKSIGARYCGYGYLNRKGVSCDGQTTINSCEDCKRKFGRCSDGFITECEF
>ID1076:Gambicin
MKQVCILLAVLLCTAAVADAMVFAYAPTCARCKSIGARYCGYGYLNRKGVSCDGQTTINSCEDCKRKFGRCSDGFITECFF
>ID1077:Stomoxyn
RGFRKHFNKLVKKVKHTISETAHVAKDTAVIAGSGAAVVAAT
>ID1078:Gomesin
>ID1079:Aminoheptanoyl-P(NC7-P)
ALWKTLLKKVLKA
>ID1080:K4S4(1-13)NH2(P)
ALWKTLLKKVLKA
>ID1081:Aminoheptanoyl-P(NC7-P)
ALWKTLLKKVLKA
>ID1082:K4S4(1-13)NH2(P)
ALWKTLLKKVLKA
>ID1083:K4S4(1-13)NH2(P)
ALWKTLLKKVLKA
>ID1084:Propionyl-P(C3-P)
ALWKTLLKKVLKA
>ID1085:Isobutyryl-P(iC4-P)
ALWKTLLKKVLKA
>ID1086:K4S4(1-13)NH2(P)
ALWKTLLKKVLKA
>ID1087:Propionyl-P(C3-P)
ALWKTLLKKVLKA
>ID1088:Isobutyryl-P(iC4-P)
ALWKTLLKKVLKA
>ID1089:BMAP-27
GRFKRFRKKFKKLFKKLSPVIPLLHLG
>ID1090:BMAP-18
GRFKRFRKKFKKLFKKLS
>ID1091:PepstatinA
>ID1092:PepstatinA
>ID1093:PepstatinA
>ID1094:PepstatinA
>ID1095:PepstatinA
>ID1096:PepstatinA
>ID1097:PepstatinA
>ID1098:PepstatinA
>ID1099:PepstatinA
>ID1100:Peptide8
>ID1101:Peptide14
>ID1102:Peptide15
>ID1103:Peptide16
>ID1104:Peptide17
>ID1105:Leupeptin
LLR
>ID1106:Leupeptin
LLR
>ID1107:Leupeptin
LLR
>ID1108:Leupeptin
LLR
>ID1109:Leupeptin
LLR
>ID1110:Leupeptin
LLR
>ID1111:Leupeptin
LLR
>ID1112:Leupeptin
LLR
>ID1113:Leupeptin
LLR
>ID1114:ALLN
>ID1115:ALLN
>ID1116:ALLN
>ID1117:ALLN
>ID1118:ALLN
>ID1119:ALLN
>ID1120:ALLN
>ID1121:ALLN
>ID1122:ALLN
>ID1123:LFcinB
RRWQWRMKKLG
>ID1124:LFcinB
RRWQWRMKKLG
>ID1125:PsalmopeotoxinI
ACGILHDNCVYVPAQNPCCRGLQCRYGKCLVQV
>ID1126:TrialysinpeptideP1
VSAVAKVAMKKGAALLKKMGVKISPLK
>ID1127:TrialysinpeptideP2
KQLKKVSAVAKVAMKKGAALLKKMGVK
>ID1128:TrialysinpeptideP3
VGKVLKQLKKVSAVAKVAMKKGAALLK
>ID1129:TrialysinpeptideP4
KFGKIVGKVLKQLKKVSAVAKVAMKKG
>ID1130:TrialysinpeptideP5
GKVLDKFGKIVGKVLKQLKKVSAVAKV
>ID1131:TrialysinpeptideP6
FKIKPGKVLDKFGKIVGKVLKQLKKVSAVAKV
>ID1132:TrialysinpeptideP7
FKIKPGKVLDKFGKIVGKVLKQLKKVS
>ID1133:TrialysinpeptideP6_1
FKIKASKVLDKFGKIVGKVLKQLKKVSAVAKV
>ID1134:TrialysinpeptideP6_2
FSISPGKVLDKFGKIVGKVLKQLKKVSAVAKV
>ID1135:OAK1
>ID1136:OAK2
>ID1137:OAK3
>ID1138:OAK4
>ID1139:OAK5
>ID1140:OAK6
>ID1141:OAK7
>ID1142:OAK8
>ID1143:OAK9
>ID1144:Humandefensinα1
ACYCRIPACIAGERRYGTCIYQGRLWAFCC
>ID1145:PVEC
LLIILRRRIRKQAHAHSK
>ID1146:TP10
AGYLLGKINLKALAALAKKIL
>ID1147:PVEC
LLIILRRRIRKQAHAHSK
>ID1148:TP10
AGYLLGKINLKALAALAKKIL
>ID1149:Dipeptide1
>ID1150:Dipeptide2
>ID1151:Dipeptide3
>ID1152:Dipeptide4
>ID1153:Dipeptide5
>ID1154:Dipeptide6
FF
>ID1155:Dipeptide7
FV
>ID1156:Dipeptide8
>ID1157:Dipeptide9
>ID1158:Dipeptide10
VV
>ID1159:Dipeptide11
VF
>ID1160:Dipeptide12
GV
>ID1161:Dipeptide13
GF
>ID1162:2,5-diketopiperazine14
>ID1163:2,5-diketopiperazine15
>ID1164:2,5-diketopiperazine16
>ID1165:2,5-diketopiperazine17
>ID1166:2,5-diketopiperazine18
FF
>ID1167:2,5-diketopiperazine19
VF
>ID1168:2,5-diketopiperazine20
>ID1169:2,5-diketopiperazine21
VV
>ID1170:2,5-diketopiperazine22
FG
>ID1171:2,5-diketopiperazine23
VG
>ID1172:TyrocidineA(O-FF)
>ID1173:TyrocidineA1(K-FF)
VKLFPFFNQY
>ID1174:TyrocidinB(O-WF)
>ID1175:TyrocidinB1(K-WF)
VKLFPWFNQY
>ID1176:TyrocidinC(O-WW)
>ID1177:TyrocidinC1(K-WW)
VKLFPWWNQY
>ID1178:GramicidinS
>ID1179:PR39
RRRPRPPYLPRPRPPPFFPPRLPPRIPPGFPPRFPPRFP
>ID1180:PR39
RRRPRPPYLPRPRPPPFFPPRLPPRIPPGFPPRFPPRFP
>ID1181:PR39
RRRPRPPYLPRPRPPPFFPPRLPPRIPPGFPPRFPPRFP
>ID1182:PR11
RRRPRPPYLPR
>ID1183:PR11
RRRPRPPYLPR
>ID1184:PR11
RRRPRPPYLPR
>ID1185:WRWYCRCK
WRWYCRCK
>ID1186:WYCRCK
WYCRCK
>ID1187:KCCRCK
KCCRCK
>ID1188:AMP1
SIGRRGGYCAG
>ID1189:AMP2
IIKQTCTCYRK
>ID1190:LongicinP4
SIGRRGGYCAGIIKQTCTCYR
>ID1191:Longicin
QDDESDVPHVRVRRGFGCPLNQGACHNHCRSIGRRGGYCAGIIKQTCTCYRK
>ID1192:AMP1
SIGRRGGYCAG
>ID1193:AMP2
IIKQTCTCYRK
>ID1194:Nieznaleziononazwy
>ID1195:Nieznaleziononazwy
>ID1196:RP-1
ALYKKFKKKLLKSLKRLG
>ID1197:AA-RP-1
>ID1198:RP-1
ALYKKFKKKLLKSLKRLG
>ID1199:AA-RP-1
>ID1200:RP-1
ALYKKFKKKLLKSLKRLG
>ID1201:AA-RP-1
>ID1202:RP-1
ALYKKFKKKLLKSLKRLG
>ID1203:AA-RP-1
>ID1204:Cryptdin-2
LRDLVCYCRTRGCKRRERMNGTCRKGHLMYTLCCR
>ID1205:Fm
GFRKFHKFWA
>ID1206:Fm
GFRKFHKFWA
>ID1207:ΔFm
>ID1208:ΔFm
>ID1209:ΔFd
>ID1210:ΔFd
>ID1211:ΔFd
>ID1212:D-Lys-ΔFd
>ID1213:Nieznaleziononazwy
>ID1214:Fd
>ID1215:Nieznaleziononazwy
>ID1216:(ΔFm)2
>ID1217:(ΔFm)2
>ID1218:ΔFq
>ID1219:Nieznaleziononazwy
>ID1220:Prochitinase
EEPHKAASAEGKK
>ID1221:Nieznaleziononazwy
>ID1222:E30
NPPDHSAPLGATRPSAPPLPHVVDLPQLGP
>ID1223:Nieznaleziononazwy
>ID1224:D-LAK120
>ID1225:Nieznaleziononazwy
>ID1226:D-LAK120-P13
>ID1227:D-LAK120-P13
>ID1228:D-LAK120-A
>ID1229:D-LAK120-A
>ID1230:D-LAK120-AP13
>ID1231:D-LAK120-AP13
>ID1232:D-LAK120-H
>ID1233:D-LAK120-H
>ID1234:D-LAK120-HP13
>ID1235:D-LAK120-HP13
>ID1236:D-LAK80-HP13
>ID1237:D-LAK80-HP13
>ID1238:D-LAK160-HP13
>ID1239:D-LAK160-HP13
>ID1240:TemporinA
FLPLIGRVLSGIL
>ID1241:TemporinA
FLPLIGRVLSGIL
>ID1242:TemporinA
FLPLIGRVLSGIL
>ID1243:TemporinB
LLPIVGNLLKSLL
>ID1244:CecropinA
KWKLFKKIEKVGQNIRDGIIKAGPAVAVVGQATQIAK
>ID1245:CecropinB
KWKVFKKIEKMGRNIRNGIVKAGPAIAVLGEAKAL
>ID1246:L-CecropinA
KWKLFKKIEKVGQNIRDGIIKAGPAVAVVGQATQIAK
>ID1247:D-CecropinA
>ID1248:L-Magainin-NH2II
GIGKFLHSAKKFGKAFVGEIMNS
>ID1249:D-Magainin-NH2II
>ID1250:D-[CA-(1-13)-M-(1-13)NH2]
>ID1251:L-[CA-(1-8)-M-(1-18)NH2]
KWKLFKKIGIGAVLKVLTTGLPALIS
>ID1252:D-[CA-(1-8)-M-(1-18)NH2]
>ID1253:Fluoromethylketoneproteinaseinhibitor
FA
>ID1254:Fluoromethylketoneproteinaseinhibitor
>ID1255:Fluoromethylketoneproteinaseinhibitor
FA
>ID1256:L-[CA-(1-13)-M-(1-13)NH2]
KWKLFKKIEKVGQGIGAVLKVLTTGL
>ID1257:Fluoromethylketoneproteinaseinhibitor
>ID1258:Fluoromethylketoneproteinaseinhibitor
>ID1259:Fluoromethylketoneproteinaseinhibitor
>ID1260:Fluoromethylketoneproteinaseinhibitor
>ID1261:Fluoromethylketoneproteinaseinhibitor
>ID1262:Fluoromethylketoneproteinaseinhibitor
>ID1263:Fluoromethylketoneproteinaseinhibitor
>ID1264:Fluoromethylketoneproteinaseinhibitor
>ID1265:Fluoromethylketoneproteinaseinhibitor
>ID1266:Fluoromethylketoneproteinaseinhibitor
>ID1267:Fluoromethylketoneproteinaseinhibitor
>ID1268:Fluoromethylketoneproteinaseinhibitor
FR
>ID1269:Fluoromethylketoneproteinaseinhibitor
>ID1270:Fluoromethylketoneproteinaseinhibitor
FA
>ID1271:Peptidylmethylandphenylvinylsulfones1
FA
>ID1272:Peptidylmethylandphenylvinylsulfones2
>ID1273:Peptidylmethylandphenylvinylsulfones2
>ID1274:Peptidylmethylandphenylvinylsulfones3
FF
>ID1275:Peptidylmethylandphenylvinylsulfones4
FR
>ID1276:Peptidylmethylandphenylvinylsulfones4
FR
>ID1277:Peptidylmethylandphenylvinylsulfones5
>ID1278:Peptidylmethylandphenylvinylsulfones5
>ID1279:Peptidylmethylandphenylvinylsulfones6
>ID1280:Peptidylmethylandphenylvinylsulfones6
>ID1281:Peptidylmethylandphenylvinylsulfones7
FK
>ID1282:Peptidylmethylandphenylvinylsulfones7
FK
>ID1283:Peptidylmethylandphenylvinylsulfones8
FV
>ID1284:Peptidylmethylandphenylvinylsulfones8
FV
>ID1285:Peptidylmethylandphenylvinylsulfones9
>ID1286:Peptidylmethylandphenylvinylsulfones9
>ID1287:Peptidylmethylandphenylvinylsulfones10
>ID1288:Peptidylmethylandphenylvinylsulfones10
>ID1289:FTaseinhibitorIV
>ID1290:Nieznaleziononazwy
>ID1291:Retro-inversoisoformBMAP-28
>ID1292:DBMAP-28
>ID1293:L-BMAP-28
GGLRSLGRKILRAWKKYGPIIVPIIRIG
>ID1294:Cryptdin-4(α-defensin)
GLLCYCRKGHCKRGERVRGTCGIRFLYCCPRR
>ID1295:LL-37
LLGDFFRKSKEKIGKEFKRIVQRIKDFLRNLVPRTES
>ID1296:LL-37
LLGDFFRKSKEKIGKEFKRIVQRIKDFLRNLVPRTES
>ID1297:Stomoxyn
RGFRKHFNKLVKKVKHTISETAHVAKDTAVIAG
>ID1298:Stomoxyn
RGFRKHFNKLVKKVKHTISETAHVAKDTAVIAG
>ID1299:OaBAC-5-mini
RRIPRPILLPWRPPRPIPRPQPQPIPRWL
>ID1300:OaBAC-5-mini
RRIPRPILLPWRPPRPIPRPQPQPIPRWL
>ID1301:Indolicidin
ILPWKWPWWPWRR
>ID1302:Indolicidin
ILPWKWPWWPWRR
>ID1303:Bovinemyeloidantimicrobialpeptide-27(BMAP-27)
GRFKRFRKKFKKLFKKLSPVIPLLHLG
>ID1304:Bovinemyeloidantimicrobialpeptide-27(BMAP-27)
GRFKRFRKKFKKLFKKLSPVIPLLHLG
>ID1305:Bovinemyeloidantimicrobialpeptide-18(BMAP-18)
GRFKRFRKKFKKLFKKLS
>ID1306:Bovinemyeloidantimicrobialpeptide-18(BMAP-18)
GRFKRFRKKFKKLFKKLS
>ID1307:TP10
AGYLLGKINLKALAALAKKIL
>ID1308:Pleurocidin
GWGSFFKKAAHVGKHVGKAALTHYL
>ID1309:Pleurocidin
GWGSFFKKAAHVGKHVGKAALTHYL
>ID1310:CP-26
KWKSFIKKLTSAAKKVVTTAKPLISS
>ID1311:CP-26
KWKSFIKKLTSAAKKVVTTAKPLISS
>ID1312:NonamerpeptideA(D-aminoacids
>ID1313:NonamerpeptideB(D-aminoacids)
>ID1314:NonamerpeptideC
>ID1315:NonamerpeptideD
>ID1316:NonamerpeptideE
>ID1317:NonamerpeptideA
RLYLRIGRR
>ID1318:NonamerpeptideB
RLRLRIGRR
>ID1319:NonamerpeptideC
ALYLAIRRR
>ID1320:NonamerpeptideD
RLLLRIGRR
>ID1321:Vasoactiveintestinalpeptide
HSDAVFTDNYTRLRKQMAVKKYLNSILN
>ID1322:Vasoactiveintestinalpeptide
HSDAVFTDNYTRLRKQMAVKKYLNSILN
>ID1323:Adrenomedullin
YRQSMNQGSRSNGCRFGTCTFQKLAHQIYQLTDKDKDGMAPRNKISPQGY
>ID1324:Adrenomedullin
YRQSMNQGSRSNGCRFGTCTFQKLAHQIYQLTDKDKDGMAPRNKISPQGY
>ID1325:α-Melanocyte-stimulatinghormone
SYSMEHFRWGKPV
>ID1326:α-Melanocyte-stimulatinghormone
SYSMEHFRWGKPV
>ID1327:Urocortin
DDPPLSIDLTFHLLRTLLELARTQSQRERAEQNRIIFDSV
>ID1328:Urocortin
DDPPLSIDLTFHLLRTLLELARTQSQRERAEQNRIIFDSV
>ID1329:Corticotropin-releasinghormone
SEEPPISLDLTFHLLREVLEMARAEQLAQQAHSNRKLMEII
>ID1330:Corticotropin-releasinghormone
SEEPPISLDLTFHLLREVLEMARAEQLAQQAHSNRKLMEII
>ID1331:Ghrelin
GSSFLSPEHQLAQQRKESKKPPAKLQPR
>ID1332:Ghrelin
GSSFLSPEHQLAQQRKESKKPPAKLQPR
>ID1333:Smallhydrophobicpeptide-1
SDLGAVISLLLWGRQLFA
>ID1334:Smallhydrophobicpeptide-2
AKLIALTLLGMGLALFRNHQS
>ID1335:D-CA(1-8)M(1-18)
>ID1336:N-Ac-CA(1-8)M(1-18)
KWKLFKKIGIGAVLKVLTTGLPALIS
>ID1337:CA(1-8)M(1-18)
KWKLFKKIGIGAVLKVLTTGLPALIS
>ID1338:CecropinA
KWKLFKKIEKVGQNIRDGIIKAGPAVAVVGQATQIAK
>ID1339:Melittin
GIGAVLKVLTTGLPALISWIKRKRQQ
>ID1340:Sandflydefensin
ATCDLLSAFGVGHAACAAHCIGHGYRGGYCNSKAVCTCRR
>ID1341:BombininH2
IIGPVLGLVGSALGGLLKKI
>ID1342:BombininH2
IIGPVLGLVGSALGGLLKKI
>ID1343:BombininH4
>ID1344:BombininH4
>ID1345:Dermaseptin-S1
ALWKTMLKKLGTMALHAGKAALGAAADTISQGTQ
>ID1346:SkinpolypeptideYY(SPYY)
YPPKPESPGEDASPEEMNKYLTALRHYINLVTRQRY
>ID1347:Phylloseptin-1
FLSLIPHAINAVSAIAKHN
>ID1348:Phylloseptin-1
FLSLIPHAINAVSAIAKHN
>ID1349:TemporinsA
FLPLIGRVLSGIL
>ID1350:TemporinsB
LLPIVGNLLKSLL
>ID1351:Temporin-1Sa
FLSGIVGMLGKLF
>ID1352:Temporin-1Sa
FLSGIVGMLGKLF
>ID1353:MyeloidAMP-18
GRFKRFRKKFKKLFKKLS
>ID1354:MyeloidAMP-18
GRFKRFRKKFKKLFKKLS
>ID1355:ß-defensin-1
DHYNCVSSGGQCLYSACPIFTKIQGTCYRGKAKCCK
>ID1356:ß-defensin-1
DHYNCVSSGGQCLYSACPIFTKIQGTCYRGKAKCCK
>ID1357:ß-defensin--2
GIGDPVTCLKSGAICHPVFCPRRYKQIGTCGLPGTKCCKKP
>ID1358:ß-defensin--2
GIGDPVTCLKSGAICHPVFCPRRYKQIGTCGLPGTKCCKKP
>ID1359:SPFK
PKLLKTFLSKWK
>ID1360:27
SLSRYAKLANRLANPKLLETFLSKWIG
>ID1361:Indolicidin
ILPWKWPWWPWRR
>ID1362:CA(1-13)M(1-13)
KWKLFKKIEKVGQGIGAVLKVLTTGL
>ID1363:Shiva3
MPRYRLFRRIDRVGKQIKQGILRAGPAIALVGDARAVG
>ID1364:Shiva1
MPRWRLFRRIDRVGKQIKQGILRAGPAIALVGDARAVG
>ID1365:Drosomycin
DCLSGRYKGPCAVWDNETCRRVCKEEGRSSGHCSPSLKCWCEGC
>ID1366:Gomesin
>ID1367:Gomesin
>ID1368:MagaininII
GIGKFLHSAKKFGKAFVGEIMNS
>ID1369:PGla
>ID1370:LAH4-L1
KKALLAHALHLLALLALHLAHALKKA
>ID1371:LAH4-L1-IP
LALALKHALHKALLLAKHLAHKLALA
>ID1372:HALK
KKALLKHALHKLALLAKHLAHKLKKA
>ID1373:HALO
>ID1374:HALO-2
>ID1375:HALO-F
>ID1376:HALO-P8
>ID1377:HALO-P8F
>ID1378:D-HALO-rev
>ID1379:D-HALO-P8F-rev
>ID1380:KALP
GKKLALALALALALALALALKKA
>ID1381:AerucyclamideA
ATVSIC
>ID1382:AerucyclamideA
ATVSIC
>ID1383:AerucyclamideB
FTGCMC
>ID1384:AerucyclamideB
FTGCMC
>ID1385:AerucyclamideC
ITGCIC
>ID1386:AerucyclamideC
ITGCIC
>ID1387:AerucyclamideD
ITGCIC
>ID1388:AerucyclamideD
ITGCIC
>ID1389:AdDLP
VNPSYRLDPESRPQCEAHCGQLGMRLGAIVIMGTATGCVCEPKEAATPESR
>ID1390:AdDLP
VNPSYRLDPESRPQCEAHCGQLGMRLGAIVIMGTATGCVCEPKEAATPESR
>ID1391:Meucin-24
GRGREFMSNLKEKLSGVKEKMKNS
>ID1392:Meucin-25
VKLIQIRIWIQYVTVLQMFSMKTKQ
>ID1393:Meucin-24
GRGREFMSNLKEKLSGVKEKMKNS
>ID1394:Meucin-25
VKLIQIRIWIQYVTVLQMFSMKTKQ
>ID1395:VA1
>ID1396:VA2
>ID1397:VA3
>ID1398:IDR-1018
VRLIVAVRIWRR
>ID1399:SB-37
MPKWKVFKKIEKVGRNIRNGIVKAGPAIAVLGEAKALG
>ID1400:Shiva-1
MPRWRLFRRIDRVGKQIKQGILRAGPAIALVGDARAVG
>ID1401:SB-37
MPKWKVFKKIEKVGRNIRNGIVKAGPAIAVLGEAKALG
>ID1402:Shiva-1
MPRWRLFRRIDRVGKQIKQGILRAGPAIALVGDARAVG
>ID1403:Vida1
KWKKFKKGIGKLFV
>ID1404:Vida2
KWPKFKKGIPWLFV
>ID1405:Vida3
KFPKFRRGIPFLFV
>ID1406:Apidaecin
GNNRPVYIPQPRPPHPRL
>ID1407:CecropinA
KWKLFKKIEKVGQNIRDGIIKAGPAVAVVGQATQIAK
>ID1408:MagaininII
GIGKFLHSAKKFGKAFVGEIMNS
>ID1409:Melittin
GIGAVLKVLTTGLPALISWIKRKRQQ
>ID1410:Moricin
AKIPIKAIKTVGKAVGKGLRAINIASTANDVFNFLKPKKRKH
>ID1411:Dermaseptin01
GLWSTIKQKGKEAAIAAAKAAGQAALGAL
>ID1412:Stomoxyn
RGFRKHFNKLVKKVKHTISETAHVAKDTAVIAG
>ID1413:Stomoxyn
RGFRKHFNKLVKKVKHTISETAHVAKDTAVIAG
>ID1414:L-typepeptideA
RLYLRIGRR
>ID1415:L-typepeptideA
RLYLRIGRR
>ID1416:L-typepeptideB
RLRLRIGRR
>ID1417:L-typepeptideB
RLRLRIGRR
>ID1418:D-typepeptideA
>ID1419:V681
KWKSFLKTFKSAVKTVLHTALKAISS
>ID1420:V681
KWKSFLKTFKSAVKTVLHTALKAISS
>ID1421:Pleurocidin
GWGSFFKKAAHVGKHVGKAALTHYL
>ID1422:Pleurocidin
GWGSFFKKAAHVGKHVGKAALTHYL
>ID1423:Cryptdin-4
GLLCYCRKGHCKRGERVRGTCTCGIRFLYCCPRR
>ID1424:β-defensin-1
DHYNCVSSGGQCLYSACPIFTKIQGTCYRGKAKCCK
>ID1425:β-defensin-1
DHYNCVSSGGQCLYSACPIFTKIQGTCYRGKAKCCK
>ID1426:β-defensin-2
GIGDPVTCLKSGAICHPVFCPRRYKQIGTCGLPGTKCCKKP
>ID1427:β-defensin-2
GIGDPVTCLKSGAICHPVFCPRRYKQIGTCGLPGTKCCKKP
>ID1428:MagaininanalogB
GIGKFLHAAKKFAKAFVAEIMNS
>ID1429:MagaininanalogH
>ID1430:Dermaseptin01
GLWSTIKQKGKEAAIAAAKAAGQAALGAL
>ID1431:Longicin
QDDESDVPHVRVRRGFGCPLNQGACHNHCRSIGRRGGYCAGIIKQTCTCYRK
>ID1432:Longicin
QDDESDVPHVRVRRGFGCPLNQGACHNHCRSIGRRGGYCAGIIKQTCTCYRK
>ID1433:LongicinP4peptide
SIGRRGGYCAGIIKQTCTCYR
>ID1434:LongicinP4peptide
SIGRRGGYCAGIIKQTCTCYR
>ID1435:α-defensin-5
ATCYCRTGRCATRESLSGVCEISGRLYRLCCR
>ID1436:Andropin
VFIDILDKMENAIHKAAQAGIG
>ID1437:CecropinA
KWKLFKKIEKVGQNIRDGIIKAGPAVAVVGQATQIAK
>ID1438:CecropinA
KWKLFKKIEKVGQNIRDGIIKAGPAVAVVGQATQIAK
>ID1439:N-Ac-CA(1±8)M(1±18)
KWKLFKKIGIGAVLKVLTTGLPALIS
>ID1440:D-CA(1±8)M(1±18)
>ID1441:CA(1–8)M(1–18)
KWKLFKKIGIGAVLKVLTTGLPALIS
>ID1442:Dermaseptin
ALWKTMLKKLGTMALHAGKAALGAAADTISQGTQ
>ID1443:Dermaseptin
ALWKTMLKKLGTMALHAGKAALGAAADTISQGTQ
>ID1444:Dermaseptin
ALWKTMLKKLGTMALHAGKAALGAAADTISQGTQ
>ID1445:Dermaseptin
ALWKTMLKKLGTMALHAGKAALGAAADTISQGTQ
>ID1446:D-Hst5
>ID1447:D-Hst5
>ID1448:L-Hst5
DSHAKRHHGYKRKFHEKHHSHRGY
>ID1449:L-Hst5
DSHAKRHHGYKRKFHEKHHSHRGY
>ID1450:Dhvar4
KRLFKKLLFSLRKY
>ID1451:Dhvar4
KRLFKKLLFSLRKY
>ID1452:MG-H1
GIKKFLHIIWKFIKAFVGEIMNS
>ID1453:F5W-magainin2
GIGKWLHSAKKFGKAFVGEIMNS
>ID1454:MG-H2
IIKKFLHSIWKFGKAFVGEIMNI
>ID1455:Melittin
GIGAVLKVLTTGLPALISWIKRKRQQ
>ID1456:Pexiganan
GIGKFLKKAKKFGKAFVKILKK
>ID1457:RotaminsPr-2
VRRRRRPR
>ID1458:ProtaminPr-3
VSRRRRRRGGRRRR
>ID1459:SMAP-29
RGLRRLGRKIAHTVKKYG
>ID1460:SMAP-29
RGLRRLGRKIAHTVKKYG
>ID1461:Novispirin
KNLRRIIRKGIHIIKKYG
>ID1462:Novispirin
KNLRRIIRKGIHIIKKYG
>ID1463:Ovispirin
KNLRRIIRKIIHIIKKYG
>ID1464:Ovispirin
KNLRRIIRKIIHIIKKYG
>ID1465:Protegrin-1
RGGRLCYCRRRFCVCVGR
>ID1466:Protegrin-1
RGGRLCYCRRRFCVCVGR
>ID1467:CA(1–7)M(2–9)
KWKLFKKIGAVLKVL
>ID1468:CA(1–7)M(2–9)
KWKLFKKIGAVLKVL
>ID1469:CA(1–7)M(2–9)K1(Me3)
KWKLFKKIGAVLKVL
>ID1470:CA(1–7)M(2–9)K1(Me3)
KWKLFKKIGAVLKVL
>ID1471:CA(1–7)M(2–9)K3(Me3)
KWKLFKKIGAVLKVL
>ID1472:CA(1–7)M(2–9)K3(Me3)
KWKLFKKIGAVLKVL
>ID1473:CA(1–7)M(2–9)K6(Me3)
KWKLFKKIGAVLKVL
>ID1474:CA(1–7)M(2–9)K6(Me3)
KWKLFKKIGAVLKVL
>ID1475:CA(1–7)M(2–9)K7(Me3)
KWKLFKKIGAVLKVL
>ID1476:CA(1–7)M(2–9)K7(Me3)
KWKLFKKIGAVLKVL
>ID1477:CA(1–7)M(2–9)K13(Me3)
KWKLFKKIGAVLKVL
>ID1478:CA(1–7)M(2–9)K13(Me3)
KWKLFKKIGAVLKVL
>ID1479:CA(1–7)M(2–9)K1,3(Me3)2
KWKLFKKIGAVLKVL
>ID1480:CA(1–7)M(2–9)K1,3(Me3)2
KWKLFKKIGAVLKVL
>ID1481:CA(1–7)M(2–9)K3,6(Me3)2
KWKLFKKIGAVLKVL
>ID1482:CA(1–7)M(2–9)K3,6(Me3)2
KWKLFKKIGAVLKVL
>ID1483:CA(1–7)M(2–9)K6,7(Me3)2
KWKLFKKIGAVLKVL
>ID1484:CA(1–7)M(2–9)K6,7(Me3)2
KWKLFKKIGAVLKVL
>ID1485:CA(1–7)M(2–9)K1,13(Me3)2
KWKLFKKIGAVLKVL
>ID1486:CA(1–7)M(2–9)K1,13(Me3)2
KWKLFKKIGAVLKVL
>ID1487:CA(1–7)M(2–9)K1,3,6,7,13(Me3)5
KWKLFKKIGAVLKVL
>ID1488:CA(1–7)M(2–9)K1,3,6,7,13(Me3)5
KWKLFKKIGAVLKVL
>ID1489:GramicidinS
>ID1490:GramicidinD
>ID1491:GramicidinD
>ID1492:Magainin2
GIGKFLHSAKKFGKAFVGEIMNS
>ID1493:Magainin2
GIGKFLHSAKKFGKAFVGEIMNS
>ID1494:Magainin2
GIGKFLHSAKKFGKAFVGEIMNS
>ID1495:Magainin2
GIGKFLHSAKKFGKAFVGEIMNS
>ID1496:Magainin2
GIGKFLHSAKKFGKAFVGEIMNS
>ID1497:Magainin2
GIGKFLHSAKKFGKAFVGEIMNS
>ID1498:Magainin2
GIGKFLHSAKKFGKAFVGEIMNS
>ID1499:CecropinB
KWKVFKKIEKMGRNIRNGIVKAGPAIAVLGEAKAL
>ID1500:CecropinB
KWKVFKKIEKMGRNIRNGIVKAGPAIAVLGEAKAL
>ID1501:CecropinB
KWKVFKKIEKMGRNIRNGIVKAGPAIAVLGEAKAL
>ID1502:CecropinB
KWKVFKKIEKMGRNIRNGIVKAGPAIAVLGEAKAL
>ID1503:CA(1-7)M(2-9)
KWKLFKKIGAVLKVL
>ID1504:CA(1-7)M(2-9)
KWKLFKKIGAVLKVL
>ID1505:Lauε7-CA(1-7)M(2-9)
KWKLFKKIGAVLKVL
>ID1506:Lauε7-CA(1-7)M(2-9)
KWKLFKKIGAVLKVL
>ID1507:Myrε7-CA(1-7)M(2-9)
KWKLFKKIGAVLKVL
>ID1508:Pamε7-CA(1-7)M(2-9)
KWKLFKKIGAVLKVL
>ID1509:Acα1-CA(1-7)M(2-9)
KWKLFKKIGAVLKVL
>ID1510:Acα1-CA(1-7)M(2-9)
KWKLFKKIGAVLKVL
>ID1511:Octε1-CA(1-7)M(2-9)
KWKLFKKIGAVLKVL
>ID1512:Octε1-CA(1-7)M(2-9)
KWKLFKKIGAVLKVL
>ID1513:Lauα1-CA(1-7)M(2-9)
KWKLFKKIGAVLKVL
>ID1514:Lauα1-CA(1-7)M(2-9)
KWKLFKKIGAVLKVL
>ID1515:Myrα1-CA(1-7)M(2-9)
KWKLFKKIGAVLKVL
>ID1516:Myrα1-CA(1-7)M(2-9)
KWKLFKKIGAVLKVL
>ID1517:Pamα1-CA(1-7)M(2-9)
KWKLFKKIGAVLKVL
>ID1518:Pamα1-CA(1-7)M(2-9)
KWKLFKKIGAVLKVL
>ID1519:Acε1-CA(1-7)M(2-9)
KWKLFKKIGAVLKVL
>ID1520:Acε1-CA(1-7)M(2-9)
KWKLFKKIGAVLKVL
>ID1521:Lauε1-CA(1-7)M(2-9)
KWKLFKKIGAVLKVL
>ID1522:Lauε1-CA(1-7)M(2-9)
KWKLFKKIGAVLKVL
>ID1523:Myrε1-CA(1-7)M(2-9)
KWKLFKKIGAVLKVL
>ID1524:Myrε1-CA(1-7)M(2-9)
KWKLFKKIGAVLKVL
>ID1525:Pamε1-CA(1-7)M(2-9)
KWKLFKKIGAVLKVL
>ID1526:Pamε1-CA(1-7)M(2-9)
KWKLFKKIGAVLKVL
>ID1527:P2WN
KWKKALRALARHLK
>ID1528:ILF
ILPFKFPFFPFRR
>ID1529:ILF
ILPFKFPFFPFRR
>ID1530:Vida3
KFPKFRRGIPFLFV
>ID1531:Compound9035
LY
>ID1532:Compound9036
FY
>ID1533:Compound9037
>ID1534:Compound9038
>ID1535:Compound9039
>ID1536:Compound9040
>ID1537:Compound9042
LY
>ID1538:Compound9043
>ID1539:Compound9045
>ID1540:Compound9046
LY
>ID1541:Compound9047
FY
>ID1542:Compound9050
>ID1543:Compound9051
>ID1544:Compound9037
>ID1545:Compound9037
>ID1546:Compound9037
>ID1547:Compound9037
>ID1548:Compound9037
>ID1549:Compound9045
>ID1550:Compound9045
>ID1551:Compound9045
>ID1552:Compound9045
>ID1553:Compound9045
>ID1554:Compound9050
>ID1555:Compound9050
>ID1556:Compound9050
>ID1557:Compound9050
>ID1558:Compound9050
>ID1559:Compound9035
LY
>ID1560:Compound9036
FY
>ID1561:Compound9037
>ID1562:Compound9038
>ID1563:Compound9039
>ID1564:Compound9040
>ID1565:Compound9042
LY
>ID1566:Compound9043
>ID1567:Compound9044
>ID1568:Compound9045
>ID1569:Compound9046
LY
>ID1570:Compound9047
FY
>ID1571:Compound9048
FY
>ID1572:Compound9050
>ID1573:Compound9051
>ID1574:Compound9052
>ID1575:Decoralin
SLLSLIRKLIT
>ID1576:Decoralin-NH2
SLLSLIRKLIT
>ID1577:Anoplin
GLLKRIKTLL
>ID1578:NK-2
KILRGVCKKIMRTFLRRISKDILTGKK
>ID1579:Thiostrepton
IASASCTTCICTCSCSS
>ID1580:Thiostreptonderivative2
IASASCTTCICTCSCSS
>ID1581:Thiostreptonderivative3
IASASCTTCICTCSCSS
>ID1582:Thiostreptonderivative4
IASASCTTCICTCSCSS
>ID1583:Thiostreptonderivative5
IASASCTTCICTCSCSS
>ID1584:Thiostreptonderivative6
IASASCTTCICTCSCSS
>ID1585:Thiostreptonderivative7
IASASCTTCICTCSCSS
>ID1586:Thiostreptonderivative8
IASASCTTCICTCSCSS
>ID1587:Thiostreptonderivative9
IASASCTTCICTCSCSS
>ID1588:Thiostreptonderivative10
IASASCTTCICTCSCSS
>ID1589:Thiostreptonderivative11
IASASCTTCICTCSCSS
>ID1590:Thiostreptonderivative12
IASASCTTCICTCSCSS
>ID1591:Thiostreptonderivative13
IASASCTTCICTCSCSS
>ID1592:Thiostreptonderivative14
IASASCTTCICTCSCSS
>ID1593:Thiostrepton
IASASCTTCICTCSCSS
>ID1594:Thiostrepton
IASASCTTCICTCSCSS
>ID1595:SS231
IASASCTTCICTCSCSS
>ID1596:SS231
IASASCTTCICTCSCSS
>ID1597:SS234
IASASCTTCICTCSCSS
>ID1598:SS234
IASASCTTCICTCSCSS
>ID1599:SS238
IASASCTTCICTCSCSS
>ID1600:SS238
IASASCTTCICTCSCSS
>ID1601:SS257
IASASCTTCICTCSCSS
>ID1602:SS257
IASASCTTCICTCSCSS
>ID1603:SS266
IASASCTTCICTCSCSS
>ID1604:SS266
IASASCTTCICTCSCSS
>ID1605:TemporinA
FLPLIGRVLSGIL
>ID1606:TemporinB
LLPIVGNLLKSLL
>ID1607:TemporinA
FLPLIGRVLSGIL
>ID1608:SERA5derivedheptapeptide
DNSDNMF
>ID1609:Antiamoebin1
>ID1610:EfrapeptinC
>ID1611:EfrapeptinD
>ID1612:EfrapeptinE
>ID1613:EfrapeptinF
>ID1614:EfrapeptinG
>ID1615:ZervamicinIIA
>ID1616:ZervamicinIIB
>ID1617:Tachyplesin-I
KWCFRVCYRGICYRRC
>ID1618:Tachyplesin-I
KWCFRVCYRGICYRRC
>ID1619:Clavanin-A
VFQFLGKIIHHVGNFVHGFSHVF
>ID1620:Mytilin-A
GCASRCKAKCAGRRCKGWASASFRGRCYCKCFRC
>ID1621:Antilipopolysaccharidefactor(ALF—isoformALFPm3)
QGWEAVAAAVASKIVGLWRNEKTELLGHECKFTVKPYLKRFQVYYKGRMWCPGWTAIRGEASTRSQSGVAGKTAKDFVRKAFQKGLLSQQEANQWLSS
>ID1622:Drosomycin
DCLSGRYKGPCAVWDNETCRRVCKEEGRSSGHCSPSLKCWCEGC
>ID1623:Drosomycin-2
DCLSGKYKGPCAVWDNEMCRRICKEEGHISGHCSPSLKCWCEGC
>ID1624:Temporin-SHd
FLPAALAGIGGILGKLF
>ID1625:Temporin-SHd
FLPAALAGIGGILGKLF
>ID1626:Temporin-SHd
FLPAALAGIGGILGKLF
>ID1627:Temporin-SHd
FLPAALAGIGGILGKLF
>ID1628:Temporin-SHd
FLPAALAGIGGILGKLF
>ID1629:Temporin-SHd
FLPAALAGIGGILGKLF
>ID1630:Temporin-SHd
FLPAALAGIGGILGKLF
>ID1631:Temporin-SHd
FLPAALAGIGGILGKLF
>ID1632:Temporin-SHd
FLPAALAGIGGILGKLF
>ID1633:Temporin-SHd
FLPAALAGIGGILGKLF
>ID1634:RMeuTXKβ1
GFREKHFQRFVKYAVPESTLRTVLQTVVHKVGKTQFGCPAYQGYCDDHCQDIEKKEGFCHGFKCKCGIPMGF
>ID1635:RMeuTXKβ1truncatedderivativeN(1–21)
GFREKHFQRFVKYAVPESTLR
>ID1636:RMeuTXKβ1truncatedderivativeC(22–72)
TVLQTVVHKVGKTQFGCPAYQGYCDDHCQDIEKKEGFCHGFKCKCGIPMGF
>ID1637:MollamideB
>ID1638:MollamideB
>ID1639:MollamideB
>ID1640:PfSERA5PDderivedheptapeptide
DNSDNMF
>ID1641:Diptericin
DEKPKLILPTPAPPNLPQLVGGGGGNRKDGFGVSVDAHQKVWTSDNGRHSIGVTPGYSQHLGGPYGNSRPDYRIGAGYSYNF
>ID1642:GramicidinD
>ID1643:GramicidinD
>ID1644:VenturamideA
ATACVC
>ID1645:VenturamideA
ATACVC
>ID1646:VenturamideA
ATACVC
>ID1647:VenturamideB
ATTCVC
>ID1648:VenturamideB
ATTCVC
>ID1649:VenturamideB
ATTCVC
>ID1650:Valinomycin
>ID1651:MytilinA
GCASRCKAKCAGRRCKGWASASFRGRCYCKCFRC
>ID1652:Tryptophan-N-formylatedgramicidin
>ID1653:Tryptophan-N-formylatedgramicidin
>ID1654:Alamethicin
>ID1655:LTP2(lipidtransferprotein)α-1isoform
ACQASQLAVCASAILSGAKPSGECCGNLRAQQGCFCQYAKDPTYGQYIRSPHARDTLTSCGLAVPHC
>ID1656:CyclosporineA
>ID1657:CyclolinopeptideA(CLA)
LIILVPPFF
>ID1658:[D-Phe8]CLA
>ID1659:[D-Phe9]CLA
>ID1660:[D-Tyr9]CLA
>ID1661:[D-Trp8]CLA
>ID1662:[Phe(p-SO2Na)4]LA
LIIFVPPFF
>ID1663:[Phe(p-SO2Na)4]CLA
LIIFVPPFF
>ID1664:[Ala8Try9]CLA
LIILVPPAY
>ID1665:[Ala7]CLA
LIILVPAFF
>ID1666:[Ala1,7]CLA
AIILVPAFF
>ID1667:Gomesin
>ID1668:Gomesin
>ID1669:ApicidinA
>ID1670:ApicidinA
>ID1671:ApicidinA
>ID1672:ApicidinA
>ID1673:ApicidinA
>ID1674:ApicidinA
>ID1675:HC-toxin
>ID1676:HC-toxin
>ID1677:HC-toxin
>ID1678:HC-toxin
>ID1679:HC-toxin
>ID1680:HC-toxin
>ID1681:Tri-Gly
GGG
>ID1682:E-64
>ID1683:E-64
>ID1684:E-64
>ID1685:E-64
>ID1686:E-64
>ID1687:E-64
>ID1688:E-64
>ID1689:E-64
>ID1690:E-64
>ID1691:DS4
ALWMTLLKKVLKAAAKAALNAVLVGANA
>ID1692:K4K20-S4
ALWKTLLKKVLKAAAKAALKAVLVGANA
>ID1693:Glycyl-P(NC2-P)
ALWKTLLKKVLKA
>ID1694:Aminobutyryl(NC4-P)
ALWKTLLKKVLKA
>ID1695:Aminolauroyl-P(NC12-P)
ALWKTLLKKVLKA
>ID1696:Lysyl-P(N2C6-P)
ALWKTLLKKVLKA
>ID1697:Diaminopropanoyl-lysyl-P(N4C9-P)
ALWKTLLKKVLKA
>ID1698:BMAP-27
GRFKRFRKKFKKLFKKLSPVIPLLHLG
>ID1699:BMAP-18
GRFKRFRKKFKKLFKKLS
>ID1700:BMAP-18
GRFKRFRKKFKKLFKKLS
>ID1701:BMAP-18
GRFKRFRKKFKKLFKKLS
>ID1702:BMAP-18
GRFKRFRKKFKKLFKKLS
>ID1703:BMAP-18
GRFKRFRKKFKKLFKKLS
>ID1704:BMAP-18
GRFKRFRKKFKKLFKKLS
>ID1705:BMAP-18
GRFKRFRKKFKKLFKKLS
>ID1706:PsalmopeotoxinII(PcFK2)
RCLPAGKTCVRGPMRVPCCGSCSQNKCT
>ID1707:Humandefensinα1
ACYCRIPACIAGERRYGTCIYQGRLWAFCC
>ID1708:Fluoromethylketoneproteinaseinhibitor
FR
>ID1709:Fluoromethylketoneproteinaseinhibitor
>ID1710:Fluoromethylketoneproteinaseinhibitor
FA
>ID1711:Fluoromethylketoneproteinaseinhibitor
FF
>ID1712:Fluoromethylketoneproteinaseinhibitor
>ID1713:Fluoromethylketoneproteinaseinhibitor
>ID1714:TMP
ALWKTLLKKVLKA
>ID1715:Mal-P
ALWKTLLKKVLKA
>ID1716:Suc-P
ALWKTLLKKVLKA
>ID1717:TME-Suc-P
ALWKTLLKKVLKA
>ID1718:C4-Suc-P
ALWKTLLKKVLKA
>ID1719:C6-Suc-P
ALWKTLLKKVLKA
>ID1720:C12-Suc-P
ALWKTLLKKVLKA
>ID1721:C8=P
ALWKTLLKKVLKA
>ID1722:CHA-P
ALWKTLLKKVLKA
>ID1723:Bz-P
ALWKTLLKKVLKA
>ID1724:Bz-Suc-P
ALWKTLLKKVLKA
>ID1725:Fmoc-P
ALWKTLLKKVLKA
>ID1726:C2-P
ALWKTLLKKVLKA
>ID1727:C4-P
ALWKTLLKKVLKA
>ID1728:C5-P
ALWKTLLKKVLKA
>ID1729:C8-P
ALWKTLLKKVLKA
>ID1730:C10-P
ALWKTLLKKVLKA
>ID1731:C12-P
ALWKTLLKKVLKA
>ID1732:C16-P
ALWKTLLKKVLKA
>ID1733:C2-P
ALWKTLLKKVLKA
>ID1734:C4-P
ALWKTLLKKVLKA
>ID1735:OC4-P
ALWKTLLKKVLKA
>ID1736:SC3-P
ALWKTLLKKVLKA
>ID1737:[Ala1,7]CLA
AIILVPAFF
>ID1738:Smallhydrophobicpeptide-1
SDLGAVISLLLWGRQLFA
>ID1739:Smallhydrophobicpeptide-1
SDLGAVISLLLWGRQLFA
>ID1740:Smallhydrophobicpeptide-1L
SDLGAVISLLWGRQLFA
>ID1741:Smallhydrophobicpeptide-1-LLL
SDLGAVISWGRQLFA
>ID1742:Smallhydrophobicpeptide-1-LGA
SDVISLLLWGRQLFA
>ID1743:NSP
ERTEESWGRRFWRRGEAC
>ID1744:Scorpine(RScp)
GWINEEKIQKKIDERMGNTVLGRMAKAIVHKMAKNEFQCMANMDMLGNCEKHCQTSGEKGYCHGTKCKCGTPLSY
>ID1745:Scorpine(RScp)
GWINEEKIQKKIDERMGNTVLGRMAKAIVHKMAKNEFQCMANMDMLGNCEKHCQTSGEKGYCHGTKCKCGTPLSY
>ID1746:RMeuTXKβ1truncatedderivativeC(22–72)
TVLQTVVHKVGKTQFGCPAYQGYCDDHCQDIEKKEGFCHGFKCKCGIPMGF
>ID1747:RMeuTXKβ1truncatedderivativeN(1–21)
GFREKHFQRFVKYAVPESTLR
>ID1748:Temporin1Sa
FLSGIVGMLGKLF
>ID1749:Temporin1Sa
FLSGIVGMLGKLF
>ID1750:MollamideB
>ID1751:Clavanin-A
VFQFLGKIIHHVGNFVHGFSHVF
>ID1752:α',β'-epoxyketoneepoxomicin
>ID1753:α',β'-epoxyketoneepoxomicin
>ID1754:α',β'-epoxyketoneepoxomicin
>ID1755:YU101
>ID1756:YU101
>ID1757:YU101
>ID1758:YU102
>ID1759:YU102
>ID1760:YU102
>ID1761:MG115
>ID1762:MG115
>ID1763:MG115
>ID1764:MG132
>ID1765:MG132
>ID1766:MG132
>ID1767:Z-L3-VS
>ID1768:Z-L3-VS
>ID1769:Ada-Ahx3-L3-VS
>ID1770:Ada-Ahx3-L3-VS
>ID1771:Gliotoxin
>ID1772:Gliotoxin
>ID1773:Lactacystin
>ID1774:Lactacystin
>ID1775:Lactacystin
>ID1776:GallinamideA(Symplostatin4)
>ID1777:GallinamideA(Symplostatin4)
>ID1778:GallinamideA(Symplostatin4)
>ID1779:Coronamycin
>ID1780:α-Peptide–β-PeptoidChimeras1a
>ID1781:α-Peptide–β-PeptoidChimeras1b
>ID1782:α-Peptide–β-PeptoidChimeras1c
>ID1783:α-Peptide–β-PeptoidChimeras1d
>ID1784:α-Peptide–β-PeptoidChimeras2a
>ID1785:α-Peptide–β-PeptoidChimeras2b
>ID1786:α-Peptide–β-PeptoidChimeras2c
>ID1787:α-Peptide–β-PeptoidChimeras2d
>ID1788:α-Peptide–β-PeptoidChimeras3a
>ID1789:α-Peptide–β-PeptoidChimeras3b
>ID1790:α-Peptide–β-PeptoidChimeras3c
>ID1791:α-Peptide–β-PeptoidChimeras3d
>ID1792:FTI-276
>ID1793:GGTI-287
>ID1794:GGTI-297
>ID1795:FTaseinhibitorII
>ID1796:FTaseinhibitorI
>ID1797:LeucinostatinA
>ID1798:LeucinostatinA
>ID1799:LeucinostatinB
>ID1800:LeucinostatinB
>ID1801:2-(2-tert-butoxycarbonylbutoxycarbonylaminoacetylamino)-cyclopentanecarboxylicacidmethylester(3.1)
>ID1802:2-(2-tert-butoxycarbonylbutoxycarbonylaminoacetylamino)-cyclopentanecarboxylicacidmethylester(3.1)
>ID1803:2-(2-tert-Butoxycarbonylamino-propionylamino)-cyclopentanecarboxylicacidmethylester(3.2)
>ID1804:2-(2-tert-Butoxycarbonylamino-propionylamino)-cyclopentanecarboxylicacidmethylester(3.2)
>ID1805:2-(2-tert-Butoxycarbonylamino-3-methylbutyrylamino)-cyclopentanecarboxylicacidmethylester(3.3)
>ID1806:2-(2-tert-Butoxycarbonylamino-3-methylbutyrylamino)-cyclopentanecarboxylicacidmethylester(3.3)
>ID1807:2-(2-tert-Butoxycarbonylamino-4-methylpentanoylamino)-cyclopentanecarboxylicacidmethylester(3.4)
>ID1808:2-(2-tert-Butoxycarbonylamino-4-methylpentanoylamino)-cyclopentanecarboxylicacidmethylester(3.4)
>ID1809:2-(2-tert-Butoxycarbonylamino-3-phenylpropionylamino)-cyclopentanecarboxylicacidmethylester(3.5)
>ID1810:2-(2-tert-Butoxycarbonylamino-3-phenylpropionylamino)-cyclopentanecarboxylicacidmethylester(3.5)
>ID1811:2–(2–Methoxycarbonylcyclopentylcarbamoyl)–pyrrolidine–1–carboxylicacidtert–butylester(3.6)
>ID1812:2–(2–Methoxycarbonylcyclopentylcarbamoyl)–pyrrolidine–1–carboxylicacidtert–butylester(3.6)
>ID1813:2-(2-tert-butoxycarbonylaminoacetylamino)-cyclooctanecarboxylicacidmethylester(4.1)
>ID1814:2-(2-tert-butoxycarbonylaminoacetylamino)-cyclooctanecarboxylicacidmethylester(4.1)
>ID1815:2-(2-tert-Butoxycarbonylaminopropionylamino)-cyclooctanecarboxylicacidmethylester(4.2)
>ID1816:2-(2-tert-Butoxycarbonylaminopropionylamino)-cyclooctanecarboxylicacidmethylester(4.2)
>ID1817:2-(2-tert-Butoxycarbonylamino-3-methylbutyrylamino)-cyclooctanecarboxylicacidmethylester(4.3)
>ID1818:2-(2-tert-Butoxycarbonylamino-3-methylbutyrylamino)-cyclooctanecarboxylicacidmethylester(4.3)
>ID1819:2-(2-tert-Butoxycarbonylamino-4-methylpentanoylamino)-cyclooctanecarboxylicacidmethylester(4.4)
>ID1820:2-(2-tert-Butoxycarbonylamino-4-methylpentanoylamino)-cyclooctanecarboxylicacidmethylester(4.4)
>ID1821:2-(2-tert-Butoxycarbonylamino-3-phenyl-propionylamino)-cyclooctanecarboxylicacidmethylester(4.5)
>ID1822:2-(2-tert-Butoxycarbonylamino-3-phenyl-propionylamino)-cyclooctanecarboxylicacidmethylester(4.5)
>ID1823:2-(2-tert-Butoxycarbonylamino-4-methylpentanoylamino)-cyclopentanecarboxylicacidmethylester(3.4)
>ID1824:2-(2-tert-Butoxycarbonylamino-3-phenylpropionylamino)-cyclopentanecarboxylicacidmethylester(3.5)
>ID1825:2-(2-tert-Butoxycarbonylaminopropionylamino)-cyclooctanecarboxylicacidmethylester(4.2)
>ID1826:2-(2-tert-Butoxycarbonylamino-3-methylbutyrylamino)-cyclooctanecarboxylicacidmethylester(4.3)
>ID1827:2-(2-tert-Butoxycarbonylamino-4-methylpentanoylamino)-cyclooctanecarboxylicacidmethylester(4.4)
>ID1828:2-(2-tert-Butoxycarbonylamino-3-phenyl-propionylamino)-cyclooctanecarboxylicacidmethylester(4.5)
>ID1829:HirsutatinB
>ID1830:HirsutatinA
>ID1831:HirsutellicacidA
>ID1832:PaecilodepsipeptideA
>ID1833:PaecilodepsipeptideB
>ID1834:PaecilodepsipeptideC
>ID1835:JamaicamideB
>ID1836:JamaicamideA
>ID1837:MG132
>ID1838:MG132
>ID1839:MauritineM
>ID1840:NummularineB
>ID1841:NummularineH
>ID1842:Nieznaleziononazwy
>ID1843:AlamethicinI
>ID1844:Beauvericin
>ID1845:BeauvericinA
>ID1846:Anisomycine
>ID1847:HemsineA
>ID1848:Nieznaleziononazwy
>ID1849:Epoxomicin
>ID1850:Epoxomicin
>ID1851:CarmabinA
>ID1852:Dragomabin
>ID1853:DragonamideA
>ID1854:DragonamideB
>ID1855:Bortezomib
>ID1856:Bortezomib
>ID1857:Bortezomib
>ID1858:Nieznaleziononazwy
>ID1859:Nieznaleziononazwy
>ID1860:Nieznaleziononazwy
>ID1861:Micrococcin
>ID1862:Nieznaleziononazwy
>ID1863:Nieznaleziononazwy
>ID1864:Nieznaleziononazwy
>ID1865:Nieznaleziononazwy
>ID1866:BAC-CN
RNCRIVVIRVCR
>ID1867:BAC-CN
RNCRIVVIRVCR
>ID1868:Nieznaleziononazwy
>ID1869:Nieznaleziononazwy
>ID1870:N-(α-L-gammaGlutamyl)-PQgGLU-PQ
E
>ID1871:N-(α-L-pyroGlutamyl)-PQ(pGLU-PQ)
E
>ID1872:N-(α-L-aspartyl)PQ
D
>ID1873:N-(β-L-aspartyD-PQ
D
>ID1874:KalataB1(kB1)
TCGECVGGTCNTPGCTCSWPVCTRNGLPV
>ID1875:KalataB1(kB1)
CGETCVGGTCNTPGCTCSWPVCTRNGLPV
>ID1876:KalataB2(kB2)
GLPVCGETCFGGTCNTPGCSCTWPICTRD
>ID1877:KalataB2(kB2)
GLPVCGETCFGGTCNTPGCSCTWPICTRD
>ID1878:MagaininII
GIGKFLHSAKKFGKAFVGEIMNS
>ID1879:MagaininII
GIGKFLHSAKKFGKAFVGEIMNS
>ID1880:CA(1-13)M(1-13)
KWKLFKKIEKVGQGIGAVLKVLTTGL
>ID1881:CA(1-8)M(1-18)
KWKLFKKIGIGAVLKVLTTGLPALIS
>ID1882:CA(1-7)M(2-9)
KWKLFKKIGAVLKVL
>ID1883:CA(1-7)M(5-12)
KWKLFKKVLKVLTTG
