# Supplementary material for: Antimicrobial Peptide Databases as the Guiding Resource in New Antimicrobial Agent Identification via Computational Methods
Source: Molecules. 2025 Mar 14;30(6):1318. doi: 10.3390/molecules30061318 (PMC11944441; doi:10.3390/molecules30061318)
Supplement: Supplementary file 1 [file molecules-30-01318-s001.zip › Supplementary/S4_Data_analysis_scripts/visualize_rstudio.R]

print("🔹 Wizualizacja wynikow porowanania w RStudio ...")

# Install packages if needed
# install.packages("tidyverse")
library(conflicted)
library(tidyverse)
require(tidyverse)

# Definicja kolumn do wczytania danych DIAMOND
diamondCol <- c("qseqid", "sseqid", "pident", "length", "mismatch",
                "gapopen", "qstart", "qend", "sstart", "send",
                "evalue", "bitscore", "qlen", "qseq", "stitle",
                "slen", "sseq")

# Funkcja do pobierania nazwy podfolderu
user.input <- function(prompt) {
  if (interactive()) {
    return(readline(prompt))
  } else {
    cat(prompt)
    return(readLines("stdin", n=1))
  }
}

data_folder <- user.input("Podaj nazwę podfolderu w folderze głównym (lub 'all' dla wszystkich podfolderów): ")

if (data_folder == "all") {
  main_path <- "/home/bmw/Desktop/Databases_analysis_diamond/Comparison_results/"
  selected_folders <- list.dirs(main_path, full.names = TRUE, recursive = FALSE)
} else {
  if (data_folder == "") {
    stop("Nie podano nazwy folderu. Uruchom skrypt ponownie i wpisz nazwę folderu.")
  }
  main_path <- "/home/bmw/Desktop/Databases_analysis_diamond/Comparison_results/"
  selected_path <- file.path(main_path, data_folder)
  if (!dir.exists(selected_path)) {
    stop(paste("Folder", selected_path, "nie istnieje. Sprawdź nazwę i uruchom ponownie."))
  }
  selected_folders <- selected_path
}

max_length_input <- user.input("Podaj maksymalną wartość długości peptydów na wykresie (lub 'dostosuj' dla automatycznego dopasowania): ")

auto_adjust <- (max_length_input == "dostosuj")
if (!auto_adjust) {
  max_length <- as.numeric(max_length_input)
  if (is.na(max_length) || max_length <= 0) {
    stop("Podano nieprawidłową wartość maksymalnej długości. Uruchom skrypt ponownie i wpisz poprawną wartość.")
  }
} else {
  max_length <- NULL
}

for (folder in selected_folders) {
  files <- list.files(folder, pattern = "_diamond.tsv$")
  databases <- unique(sub("^.*_(.*?)_diamond\\.tsv$", "\\1", files))
  
  for (i in 1:length(databases)) {
    for (j in 1:length(databases)) {
      db1 <- databases[i]
      db2 <- databases[j]
      
      file1 <- file.path(folder, paste0(db1, "_", db2, "_diamond.tsv"))
      file2 <- file.path(folder, paste0(db1, "_", db1, "_diamond.tsv"))
      
      if (file.exists(file1) & file.exists(file2)) {
  data1 <- read_tsv(file1, col_names = diamondCol, skip = 1)
  data2 <- read_tsv(file2, col_names = diamondCol, skip = 1)

  if (nrow(data1) == 0) {
    next  # Pomija iterację, jeśli brak danych dla db1_vs_db2
  }

        
        prepare_data <- function(data) {
          data %>%
            separate(qseqid, c("qid", "qname1"), "\\|", fill = "right") %>%
            separate(stitle, c("sseq", "sid", "sname"), "\\|", fill = "right") %>%
            separate(sname, c("sname1", "sname2"), "\\s", extra = "merge")
        }
        
        data1_id <- prepare_data(data1)
        data2_id <- prepare_data(data2)
        
        if (auto_adjust) {
          max_length <- max(data1_id$length, na.rm = TRUE)
        }
        
        output_folder <- file.path("/home/bmw/Desktop/Databases_analysis_diamond/R", db1)
        if (!dir.exists(output_folder)) {
          dir.create(output_folder, recursive = TRUE)
        }
        
        pam_comparison_hist <- ggplot() +
          geom_histogram(data = data2_id, aes(pident, fill = "reference_db1"), binwidth = 2, color = "black", alpha = 0.5) +
          geom_histogram(data = data1_id, aes(pident, fill = "db1_vs_db2"), binwidth = 2, color = "black", alpha = 0.5) +
          labs(title = paste("Histogram comparison of", db1, "vs", db2),
               x = "[% identity]",
               y = "[Hits count]") +
          scale_fill_manual(values = c("db1_vs_db2" = "blue", "reference_db1" = "gray"),
                            labels = c(paste(db1, "vs", db2), paste("Reference Database", db1))) +
          theme(legend.title = element_blank()) +
          theme(plot.margin = margin(10, 10, 10, 10))

        file_name_hist <- paste0(db1, "_vs_", db2, "_histogram", if (!is.null(max_length)) paste0("_", max_length))
        ggsave(file.path(output_folder, paste0(file_name_hist, ".png")),
               plot = pam_comparison_hist,
               device = "png",
               dpi = 300,
               width = 10, height = 8)
        
        pam_comparison_count <- ggplot() +
          geom_count(data = data2_id, aes(length, pident, color = "reference_db1"), alpha = 0.5) +
          geom_count(data = data1_id, aes(length, pident, color = "db1_vs_db2"), alpha = 0.5) +
          labs(title = paste("AMPs distribution comparison between", db1, "and", db2),
               x = "[AMPs in length]",
               y = "[% identity]") +
          scale_color_manual(values = c("db1_vs_db2" = "blue", "reference_db1" = "gray"),
                             labels = c(paste(db1, "vs", db2), paste("Reference Database", db1))) +
          theme(legend.title = element_blank()) +
          theme(plot.margin = margin(10, 10, 10, 10))

        if (!is.null(max_length)) {
          pam_comparison_count <- pam_comparison_count +
            scale_x_continuous(limits = c(0, max_length))
        }
        
        file_name_count <- paste0(db1, "_vs_", db2, "_count", if (!is.null(max_length)) paste0("_", max_length))
        ggsave(file.path(output_folder, paste0(file_name_count, ".png")),
               plot = pam_comparison_count,
               device = "png",
               dpi = 300,
               width = 10, height = 8)
      }
    }
  }
}

print("✅ Oczyszczanie zakończone, wyniki zostaly zapisane w podfolderze "Cleaned_sequences_db"")

if __name__ == "__main__":
    clean_fasta_files()
